# Supplementary material for: Impacts of current and future large dams on the geographic range connectivity of freshwater fish worldwide
Source: Proc Natl Acad Sci U S A. 2020 Feb 3;117(7):3648–55. doi: 10.1073/pnas.1912776117 (PMC7035475; doi:10.1073/pnas.1912776117)
Supplement: Supplementary File [file pnas.1912776117.sd01.xlsx]

## Sheet: table
binomial	type	CI_current	CI_future	no_basins	area_total
Aaptosyax grypus	non-diadromous	39.04	9.45	1	56583.9
Abbottina rivularis	non-diadromous	79	79	39	30991.4
Ablennes hians	non-diadromous	94.96	94.96	300	54976.8
Aborichthys elongatus	non-diadromous	54.68	21.2	1	37917.8
Aborichthys garoensis	non-diadromous	94.25	67.66	1	5524.4
Aborichthys kempi	non-diadromous	96.31	64.56	2	44806.9
Aborichthys tikaderi	non-diadromous	97.08	82.2	1	11328.1
Abramis brama	non-diadromous	58.03	54.52	3897	1.09193e+07
Abramites eques	non-diadromous	73.39	59.64	2	52143
Abramites hypselonotus	non-diadromous	57.72	39.96	6	62241.6
Abudefduf bengalensis	non-diadromous	99.32	99.32	600	302591
Abudefduf concolor	non-diadromous	100	100	67	12004.5
Abudefduf declivifrons	non-diadromous	100	100	169	34273.9
Abudefduf saxatilis	non-diadromous	97.5	97.35	1320	259658
Abudefduf sordidus	non-diadromous	98.84	98.84	511	218103
Abudefduf taurus	non-diadromous	97.25	97.25	340	61074
Abudefduf troschelii	non-diadromous	100	100	311	60533.7
Abudefduf vaigiensis	non-diadromous	99.91	99.91	935	312044
Acanthalburnus urmianus	non-diadromous	51.43	51.43	1	51860.9
Acanthaluteres vittiger	non-diadromous	97.4	97.4	346	70053.9
Acantharchus pomotis	non-diadromous	82.29	82.29	351	271485
Acanthemblemaria aspera	non-diadromous	100	100	105	15701.6
Acanthemblemaria crockeri	non-diadromous	100	100	137	29491.1
Acanthemblemaria hancocki	non-diadromous	100	100	156	31404.6
Acanthemblemaria macrospilus	non-diadromous	100	100	156	31404.6
Acanthobrama lissneri	non-diadromous	81.25	81.25	2	5001.4
Acanthobrama telavivensis	non-diadromous	100	100	13	3156.1
Acanthobrama terraesanctae	non-diadromous	81.25	81.25	2	5001.4
Acanthocharax microlepis	non-diadromous	100	66.79	1	6551.2
Acanthochromis polyacanthus	non-diadromous	100	100	407	207683
Acanthocleithron chapini	non-diadromous	100	100	1	139775
Acanthocobitis botia	non-diadromous	27.64	20.62	677	6.1333e+06
Acanthocobitis rubidipinnis	non-diadromous	67.92	44.84	65	296664
Acanthocybium solandri	non-diadromous	95.68	95.68	139	27081.2
Acanthodoras cataphractus	non-diadromous	73.86	49.85	15	46896.1
Acanthodoras spinosissimus	non-diadromous	84.98	40.77	5	39098.9
Acanthogobius flavimanus	diadromous	75.76	75.74	2720	1162516
Acanthogobius lactipes	diadromous	87.64	87.64	63	16218.9
Acanthopagrus australis	non-diadromous	92.6	92.6	310	88315.8
Acanthopagrus berda	non-diadromous	100	100	282	24434.3
Acanthopagrus bifasciatus	non-diadromous	91.48	81.25	30	8573.5
Acanthopagrus butcheri	non-diadromous	100	100	33	3301
Acanthopagrus latus	non-diadromous	100	100	112	12778.3
Acanthopagrus schlegelii	non-diadromous	88.78	88.78	94	21626.2
Acanthopagrus sivicolus	non-diadromous	100	100	8	843.5
Acanthopsoides delphax	non-diadromous	40.38	18.18	35	664763
Acanthopsoides gracilentus	non-diadromous	20.92	12.59	10	434800
Acanthopsoides gracilis	non-diadromous	19.55	12.81	12	498318
Acanthopsoides hapalias	non-diadromous	20.89	12.39	12	527089
Acanthopsoides molobrion	non-diadromous	83.34	80.66	586	757404
Acanthostracion quadricornis	non-diadromous	91.4	91.4	465	92906.9
Acanthurus bahianus	non-diadromous	99.57	99.57	466	78845.1
Acanthurus chirurgus	non-diadromous	98.83	98.83	405	68374
Acanthurus coeruleus	non-diadromous	99.63	99.63	624	234096
Acanthurus dussumieri	non-diadromous	100	100	209	151691
Acanthurus lineatus	non-diadromous	99.51	99.51	585	307191
Acanthurus triostegus	non-diadromous	99.52	99.41	691	248566
Acanthurus xanthopterus	non-diadromous	98.91	98.91	422	75260.8
Acantopsis choirorhynchos	non-diadromous	54.25	41.2	244	1.39511e+06
Acantopsis dialuzona	non-diadromous	84.56	80.55	678	881129
Acantopsis dinema	non-diadromous	17.48	17.48	1	11219.6
Acantopsis multistigmatus	non-diadromous	100	100	1	3592.9
Acantopsis octoactinotos	non-diadromous	100	100	1	5208.5
Acantopsis rungthipae	non-diadromous	47.17	35.38	13	40404.3
Acantopsis spectabilis	non-diadromous	96.43	77.25	58	46202.6
Acantopsis thiemmedhi	non-diadromous	33.54	33.54	2	71225.2
Acapoeta tanganicae	non-diadromous	92.84	87.46	1	42956.9
Acarichthys heckelii	non-diadromous	86.28	45.05	7	100521
Acaronia nassa	non-diadromous	77.85	52.55	23	150880
Acaronia vultuosa	non-diadromous	100	100	2	19466.7
Acentrogobius audax	non-diadromous	93.97	93.3	4456	888123
Acentrogobius caninus	diadromous	100	100	625	57988.5
Acentrogobius janthinopterus	diadromous	99.75	99.75	196	37120.7
Acentrogobius pflaumii	non-diadromous	91.6	91.6	67	16342.7
Acentrogobius therezieni	non-diadromous	100	100	9	4241.7
Acentrogobius viridipunctatus	diadromous	98.47	98.47	316	62713.9
Acentronichthys leptos	non-diadromous	77.48	66.04	103	59530.3
Acestridium discus	non-diadromous	100	55.91	2	29796.3
Acestridium martini	non-diadromous	100	95.05	2	9828.7
Acestrocephalus anomalus	non-diadromous	85.46	85.46	1	55720.4
Acestrocephalus boehlkei	non-diadromous	93.94	44.19	1	46043.9
Acestrocephalus sardina	non-diadromous	62.62	43.63	3	39940.1
Acestrorhynchus abbreviatus	non-diadromous	100	98.26	1	17991.4
Acestrorhynchus altus	non-diadromous	31.61	31.61	3	33055
Acestrorhynchus falcatus	non-diadromous	53.66	41.47	58	256522
Acestrorhynchus falcirostris	non-diadromous	78.3	50.05	21	131352
Acestrorhynchus grandoculis	non-diadromous	100	91.24	2	37984.3
Acestrorhynchus heterolepis	non-diadromous	70.31	57.16	5	33172.2
Acestrorhynchus lacustris	non-diadromous	56.4	54.47	16	177952
Acestrorhynchus maculipinna	non-diadromous	100	100	1	8714.3
Acestrorhynchus microlepis	non-diadromous	72.72	50.81	21	293330
Acestrorhynchus minimus	non-diadromous	82.78	56.65	3	67504
Acestrorhynchus nasutus	non-diadromous	86.19	50.46	5	44074.4
Acestrorhynchus pantaneiro	non-diadromous	38.94	36.04	23	61010.4
Acheilognathus barbatulus	non-diadromous	15.3	14.72	23	439896
Acheilognathus deignani	non-diadromous	100	10.4	1	44871.8
Acheilognathus elongatoides	non-diadromous	81.22	62.86	1	2799.2
Acheilognathus elongatus	non-diadromous	17.23	17.23	1	1643.4
Acheilognathus kyphus	non-diadromous	33.35	30.41	309	701437
Acheilognathus macropterus	non-diadromous	38.07	37.94	1483	4.10971e+06
Acheilognathus melanogaster	non-diadromous	52.25	52.25	185	110698
Acheilognathus meridianus	non-diadromous	4.46	3.89	1	85729.3
Acheilognathus polyspinus	non-diadromous	58.05	48.56	9	27991.8
Acheilognathus tonkinensis	non-diadromous	8.15	7.76	31	1.90874e+06
Achiroides melanorhijnchus	non-diadromous	82.12	78.37	351	290002
Achirus achirus	diadromous	99.01	93.22	30	17512.3
Achirus declivis	non-diadromous	95.74	95.74	93	18764.2
Achirus klunzingeri	non-diadromous	100	100	43	2273.8
Achirus lineatus	non-diadromous	91.57	91.23	747	182200
Achirus novoae	non-diadromous	87.41	87.41	22	14199.2
Achirus scutum	non-diadromous	100	100	49	2714.4
Achoerodus gouldii	non-diadromous	99.36	99.36	129	25109.7
Achoerodus viridis	non-diadromous	94.71	94.71	122	29170.7
Achondrostoma arcasii	non-diadromous	22.68	22.3	82	344060
Achondrostoma occidentale	non-diadromous	94.29	94.29	14	2611.6
Achondrostoma oligolepis	non-diadromous	38.64	35.6	85	80139.8
Achondrostoma salmantinum	non-diadromous	55.69	55.69	1	9951.2
Acipenser baerii	non-diadromous	84.6	84.6	38	12534.9
Acipenser brevirostrum	diadromous	67.91	67.91	251	200166
Acipenser fulvescens	non-diadromous	24.09	24	11	90404.8
Acipenser gueldenstaedtii	diadromous	91.91	84.19	1107	569223
Acipenser medirostris	diadromous	74.88	74.88	341	182955
Acipenser naccarii	diadromous	93.93	93.93	1	15166.7
Acipenser nudiventris	diadromous	95.49	94.23	205	147776
Acipenser oxyrinchus	diadromous	83.1	82.36	1516	815433
Acipenser persicus	diadromous	84.92	84.92	541	292053
Acipenser ruthenus	non-diadromous	61.08	58.6	104	1.65277e+06
Acipenser stellatus	diadromous	89.27	82.86	1115	626121
Acipenser sturio	diadromous	44.28	44.28	22	11450
Acipenser transmontanus	diadromous	40.82	40.73	357	552035
Acreichthys tomentosus	non-diadromous	100	100	175	37413.2
Acrocheilus alutaceus	non-diadromous	15.16	15.15	8	385699
Acrochordonichthys chamaeleon	non-diadromous	100	100	1	3387
Acrochordonichthys gyrinus	non-diadromous	94.66	94.66	1	24886.2
Acrochordonichthys septentrionalis	non-diadromous	71.93	71.93	11	36745.1
Acrossocheilus clivosius	non-diadromous	13.05	11.58	66	280371
Acrossocheilus hemispinus	non-diadromous	16.43	16.43	8	105144
Acrossocheilus iridescens	non-diadromous	12.6	11.32	6	311393
Acrossocheilus kreyenbergii	non-diadromous	27.87	27.87	78	101352
Acrossocheilus lamus	non-diadromous	76.88	34.24	1	8522.5
Acrossocheilus macrophthalmus	non-diadromous	29.63	27.19	1	16445.4
Acrossocheilus malacopterus	non-diadromous	9.61	7.41	4	148758
Acrossocheilus microstoma	non-diadromous	29.63	27.19	1	16445.4
Acrossocheilus paradoxus	non-diadromous	73.11	73.11	9	7195.7
Acrossocheilus xamensis	non-diadromous	100	100	1	3790.8
Acrossocheilus yunnanensis	non-diadromous	6.32	2.7	14	1.39965e+06
Acyrtops beryllinus	non-diadromous	98.79	98.79	82	10421.6
Adontosternarchus balaenops	non-diadromous	78.45	64.06	1	42779.2
Adontosternarchus clarkae	non-diadromous	79.4	61.94	1	52055.3
Adontosternarchus devenanzii	non-diadromous	78.23	78.23	3	31228.8
Adontosternarchus nebulosus	non-diadromous	100	67.75	1	14182.2
Adontosternarchus sachsi	non-diadromous	100	81.29	3	40852
Aeoliscus strigatus	non-diadromous	100	100	395	92619.9
Aequidens diadema	non-diadromous	94.95	79.6	3	21596.4
Aequidens epae	non-diadromous	29.96	25.18	1	31846.6
Aequidens metae	non-diadromous	75.28	75.28	1	24535.9
Aequidens pallidus	non-diadromous	95.9	50.15	2	34019.9
Aequidens patricki	non-diadromous	100	100	1	10830.6
Aequidens plagiozonatus	non-diadromous	28.96	26.94	2	42787
Aequidens potaroensis	non-diadromous	91.77	73.81	17	65144.3
Aequidens rondoni	non-diadromous	100	10.05	1	31305.2
Aequidens tetramerus	non-diadromous	57.65	37.64	75	359042
Afurcagobius suppositus	non-diadromous	79.93	79.93	17	19797.6
Afurcagobius tamarensis	non-diadromous	91.73	91.73	402	106991
Agamyxis albomaculatus	non-diadromous	75.29	75.29	2	19949.6
Agamyxis pectinifrons	non-diadromous	68.76	47.45	1	8768.2
Ageneiosus atronasus	non-diadromous	98.63	83.11	1	33076.3
Ageneiosus brevis	non-diadromous	89.36	84.92	2	26122.4
Ageneiosus inermis	non-diadromous	55.81	42.64	18	152770
Ageneiosus piperatus	non-diadromous	100	74.3	2	20543.8
Ageneiosus polystictus	non-diadromous	78.96	50.47	1	16332.6
Ageneiosus ucayalensis	non-diadromous	77.9	61.33	39	122898
Ageneiosus vittatus	non-diadromous	57.45	36.87	3	35092.9
Agoniates anchovia	non-diadromous	67.5	51.41	2	27229.7
Agoniates halecinus	non-diadromous	82.08	40.22	4	44582.5
Agonopsis chiloensis	non-diadromous	96.63	96.63	33	6073.6
Agonostomus monticola	diadromous	72.64	72.64	287	191123
Agonostomus telfairii	diadromous	97.4	97.4	85	85158.4
Agosia chrysogaster	non-diadromous	32.41	32.41	11	74025.5
Ahlia egmontis	non-diadromous	100	100	266	43969.6
Ailia coila	non-diadromous	52.51	52.51	4	11875.8
Akawaio penak	non-diadromous	100	100	1	7305
Akihito vanuatu	non-diadromous	100	100	4	974.5
Akysis bilustris	non-diadromous	100	100	1	2745.7
Akysis clavulus	non-diadromous	77.06	70.19	14	4109.1
Akysis clinatus	non-diadromous	100	100	3	3661.3
Akysis ephippifer	non-diadromous	99.24	99.24	73	45009.4
Akysis fuliginatus	non-diadromous	95.87	61.76	1	29693.9
Akysis hendricksoni	non-diadromous	80.49	80.28	340	208860
Akysis maculipinnis	non-diadromous	85.79	85.79	50	24993.3
Akysis manipurensis	non-diadromous	52.88	52.88	1	18042.1
Akysis pictus	non-diadromous	100	58.62	1	14706.4
Akysis portellus	non-diadromous	53.09	53.09	1	32183.2
Akysis prashadi	non-diadromous	28.75	24.14	1	57697.3
Akysis pulvinatus	non-diadromous	84.27	84.27	47	14581.8
Akysis recavus	non-diadromous	61.79	61.79	1	20791.5
Akysis varius	non-diadromous	28.27	26.92	1	60839
Akysis vespa	non-diadromous	100	100	1	915.8
Alabes dorsalis	non-diadromous	94.34	94.34	243	47506.8
Albula argentea	non-diadromous	94.63	94.63	65	16570
Albula nemoptera	non-diadromous	100	100	56	6493.9
Albula vulpes	diadromous	95.87	95.87	699	209647
Albulichthys albuloides	non-diadromous	59.64	59.64	9	43824.8
Alburnoides eichwaldii	non-diadromous	48.96	44.96	19	58263.4
Alburnoides fasciatus	non-diadromous	35.73	30.76	10	41874.9
Alburnoides gmelini	non-diadromous	100	100	27	22594.9
Alburnoides kubanicus	non-diadromous	70.67	70.67	1	37451.1
Alburnoides maculatus	non-diadromous	84.48	84.48	58	22292.7
Alburnoides rossicus	non-diadromous	33.08	32.07	122	1.70553e+06
Alburnus albidus	non-diadromous	75.5	75.5	114	50504.1
Alburnus alburnus	non-diadromous	47.9	45.97	2232	7.76242e+06
Alburnus arborella	non-diadromous	57.7	57.01	115	150560
Alburnus attalus	non-diadromous	67.4	67.4	1	3378
Alburnus baliki	non-diadromous	75.5	46.1	7	6486.6
Alburnus battalgilae	non-diadromous	73.3	73.3	4	8361.6
Alburnus belvica	non-diadromous	54.51	54.51	1	413.4
Alburnus chalcoides	non-diadromous	96.73	96.73	362	159723
Alburnus demiri	non-diadromous	51.17	39.22	5	18209.9
Alburnus hohenackeri	non-diadromous	73.12	72.13	256	282349
Alburnus istanbulensis	non-diadromous	77.41	76.38	69	20216.1
Alburnus leobergi	non-diadromous	79.9	79.9	59	54418.6
Alburnus mandrensis	non-diadromous	97.02	97.02	13	4643.8
Alburnus mento	non-diadromous	34.03	34.03	1	2485
Alburnus mentoides	non-diadromous	86.91	86.91	42	7452.4
Alburnus nasreddini	non-diadromous	84.01	84.01	1	4208.2
Alburnus neretvae	non-diadromous	58.08	50.04	74	11386.1
Alburnus orontis	non-diadromous	50.49	50.49	36	58786.3
Alburnus qalilus	non-diadromous	79.6	79.6	15	2731
Alburnus sarmaticus	non-diadromous	76.17	56.66	17	36710.4
Alburnus schischkovi	non-diadromous	90.69	90.69	10	2688.9
Alburnus scoranza	non-diadromous	29.08	17.58	10	14898.4
Alburnus sellal	non-diadromous	65.66	65.66	6	17579.1
Alburnus tarichi	non-diadromous	63.8	59.41	1	16891.4
Alburnus thessalicus	non-diadromous	63.88	40.11	24	57513.7
Alburnus timarensis	non-diadromous	52.82	47.79	1	3905.7
Alburnus vistonicus	non-diadromous	100	100	2	1213.7
Aldrichetta forsteri	diadromous	94.81	94.81	1069	326725
Alectis ciliaris	non-diadromous	98.85	98.85	453	90770.3
Alectis indica	non-diadromous	97.86	97.86	203	42293.1
Alepes djedaba	diadromous	95.31	93.77	206	52465.1
Alestes ansorgii	non-diadromous	100	100	1	9786.8
Alestes baremoze	non-diadromous	59.08	44.36	499	4016627
Alestes bouboni	non-diadromous	100	100	1	25940.9
Alestes dentex	non-diadromous	55.65	40.58	213	3.72826e+06
Alestes liebrechtsii	non-diadromous	75.48	31.58	2	1.06559e+06
Alestes macrophthalmus	non-diadromous	83.32	42.88	118	1.79201e+06
Alestes stuhlmannii	non-diadromous	100	79.09	14	33001.8
Alestopetersius bifasciatus	non-diadromous	100	100	1	121886
Alestopetersius brichardi	non-diadromous	100	100	1	150851
Alestopetersius caudalis	non-diadromous	57.76	47.54	1	482588
Alestopetersius compressus	non-diadromous	100	100	1	49255.2
Alestopetersius hilgendorfi	non-diadromous	100	98.77	1	343415
Alestopetersius leopoldianus	non-diadromous	100	85.05	1	181604
Alestopetersius smykalai	non-diadromous	100	99.49	90	46996.1
Alestopetersius tumbensis	non-diadromous	83.16	83.16	1	122249
Alfaro cultratus	non-diadromous	92.9	80.02	62	28588.2
Alfaro huberi	non-diadromous	85.58	85.58	33	39480.1
Algansea tincella	non-diadromous	42.91	42.91	4	15680.6
Alloophorus robustus	non-diadromous	68.28	68.28	98	35368.1
Allotoca diazi	non-diadromous	100	100	1	131.1
Alosa aestivalis	diadromous	72.08	72.08	808	391682
Alosa alabamae	diadromous	39.82	39.82	77	190081
Alosa algeriensis	diadromous	89.68	89.68	188	34387
Alosa alosa	diadromous	83.17	83.12	1965	591353
Alosa caspia	diadromous	95.9	95.9	244	93765.1
Alosa chrysochloris	diadromous	36.02	36.02	150	273860
Alosa fallax	diadromous	82.84	80.8	3025	1.04617e+06
Alosa immaculata	diadromous	78.24	58.58	48	136033
Alosa kessleri	diadromous	72.32	72.32	355	180126
Alosa maeotica	non-diadromous	93.45	87.95	494	151318
Alosa mediocris	diadromous	79.04	79.04	475	249732
Alosa pseudoharengus	diadromous	53.01	52.29	1478	1.13033e+06
Alosa sapidissima	diadromous	69.85	69.45	1506	900290
Alosa tanaica	diadromous	90.76	84.38	96	100896
Alosa volgensis	diadromous	98.15	98.15	328	117622
Alphestes immaculatus	non-diadromous	100	100	165	34154.8
Alphestes multiguttatus	non-diadromous	100	100	127	24569.1
Aluterus heudelotii	non-diadromous	100	100	78	14952.6
Aluterus monoceros	non-diadromous	97.04	97.04	176	40061.4
Aluterus schoepfii	non-diadromous	98.64	98.64	281	54315.7
Aluterus scriptus	non-diadromous	98.26	98.26	436	91097.1
Amaralia hypsiura	non-diadromous	83.65	69.39	3	7308.6
Amarginops platus	non-diadromous	100	90.76	1	2841.3
Amatitlania nigrofasciata	non-diadromous	82.96	81.29	108	48758.1
Amatitlania siquia	non-diadromous	93.04	88.68	32	34827.3
Amazonsprattus scintilla	non-diadromous	72.64	48.1	548	4.13561e+06
Ambassis agassizii	non-diadromous	80.05	80.05	306	521218
Ambassis agrammus	non-diadromous	97.1	96.72	299	273309
Ambassis ambassis	non-diadromous	88.97	88.97	118	32396.9
Ambassis buruensis	non-diadromous	99.15	98.39	192	118508
Ambassis dussumieri	non-diadromous	73.3	73.28	162	51948.4
Ambassis elongata	non-diadromous	100	100	44	27060.3
Ambassis fontoynonti	non-diadromous	100	100	20	9403.1
Ambassis gymnocephalus	diadromous	79.69	79.57	300	88661.3
Ambassis interrupta	diadromous	97.47	96.56	338	95485.6
Ambassis jacksoniensis	non-diadromous	96.74	96.74	173	46185.6
Ambassis kopsii	diadromous	97.34	97.34	187	50178.8
Ambassis macleayi	non-diadromous	97.85	97.85	903	1.29139e+06
Ambassis macracanthus	non-diadromous	97.27	97.22	1645	493281
Ambassis marianus	non-diadromous	70.03	70.03	156	163885
Ambassis miops	diadromous	99.8	99.8	428	312366
Ambassis nalua	diadromous	99.46	99.46	319	157803
Ambassis natalensis	non-diadromous	97.2	97.12	1342	397422
Ambassis urotaenia	diadromous	100	100	767	71466.2
Ambassis vachellii	non-diadromous	96.59	96.44	5228	1.45598e+06
Ambloplites ariommus	non-diadromous	25.77	25.77	76	308613
Ambloplites cavifrons	non-diadromous	66.93	66.93	4	37652.7
Ambloplites constellatus	non-diadromous	16.58	16.58	1	29606.5
Ambloplites rupestris	non-diadromous	13.4	13.38	42	2.35074e+06
Amblyceps apangi	non-diadromous	75.27	37.7	2	291973
Amblyceps arunchalensis	non-diadromous	41.4	34.88	18	59420.4
Amblyceps caecutiens	non-diadromous	67.64	34.9	55	350364
Amblyceps carinatum	non-diadromous	50.22	37.52	1	11276.4
Amblyceps foratum	non-diadromous	81.76	81.76	221	82499.3
Amblyceps laticeps	non-diadromous	41.47	36.78	1	49811
Amblyceps macropterus	non-diadromous	81.03	81.03	2	10182.3
Amblyceps mangois	non-diadromous	40.67	36.63	1	17178.4
Amblyceps murraystuarti	non-diadromous	100	34.96	1	50630.9
Amblyceps platycephalus	non-diadromous	100	100	1	5967.7
Amblyceps protentum	non-diadromous	100	50.03	1	20098.4
Amblyceps serratum	non-diadromous	28.02	6.83	1	113568
Amblyceps tenuispinis	non-diadromous	100	100	1	4692.9
Amblyceps torrentis	non-diadromous	50.04	50.04	1	7773.3
Amblyceps tuberculatum	non-diadromous	50.04	50.04	1	22568.7
Amblyceps variegatum	non-diadromous	51.1	51.1	1	8653.2
Amblycirrhitus bimacula	non-diadromous	100	100	154	26475.1
Amblydoras affinis	non-diadromous	91.89	70.87	10	78059.1
Amblydoras bolivarensis	non-diadromous	100	100	2	10108.2
Amblydoras gonzalezi	non-diadromous	79.17	79.17	1	6650
Amblydoras monitor	non-diadromous	75.16	28.83	8	3.48643e+06
Amblydoras nauticus	non-diadromous	100	50.32	1	7458.5
Amblyeleotris diagonalis	non-diadromous	100	100	9	2845.9
Amblyeleotris gymnocephala	diadromous	100	100	127	29721.3
Amblyeleotris periophthalma	non-diadromous	100	100	43	6290.5
Amblyglyphidodon curacao	non-diadromous	99.72	99.72	548	304855
Amblyglyphidodon leucogaster	non-diadromous	100	99.56	404	204096
Amblygobius albimaculatus	non-diadromous	99.26	99.26	125	21072.6
Amblygobius bynoensis	non-diadromous	100	100	192	112674
Amblygobius phalaena	non-diadromous	99.37	99.37	576	297266
Amblyopsis rosae	non-diadromous	16.14	16.14	1	37264.4
Amblypharyngodon atkinsonii	non-diadromous	71.99	54.39	144	284911
Amblypharyngodon microlepis	non-diadromous	32.87	32.09	530	1.60431e+06
Amblypharyngodon mola	non-diadromous	44.72	44.72	16	39769.2
Amblyrhynchichthys micracanthus	non-diadromous	30.62	20.42	10	224002
Amblyrhynchotes honckenii	non-diadromous	75.03	75.03	35	8682.3
Ameiurus brunneus	non-diadromous	28	28	16	244566
Ameiurus catus	non-diadromous	53.51	53.51	531	617662
Ameiurus melas	diadromous	6.45	6.45	217	4.45366e+06
Ameiurus natalis	non-diadromous	17.18	17.17	842	4.09771e+06
Ameiurus nebulosus	non-diadromous	38.6	38.6	630	993206
Ameiurus platycephalus	non-diadromous	40.19	40.19	53	222737
Ameiurus serracanthus	non-diadromous	49.97	49.97	10	63018.2
Amia calva	non-diadromous	41.04	41.04	243	590247
Ammocrypta beanii	non-diadromous	37.04	37.04	43	156812
Ammocrypta bifascia	non-diadromous	73.39	73.39	31	39661.9
Ammocrypta clara	non-diadromous	6.41	6.41	3	289026
Ammocrypta meridiana	non-diadromous	20.13	20.13	1	70429.7
Ammocrypta vivax	non-diadromous	23.93	23.93	36	266446
Ammocryptocharax elegans	non-diadromous	86.04	69.21	2	54810.9
Ammocryptocharax lateralis	non-diadromous	100	49.52	2	14162.6
Ammocryptocharax minutus	non-diadromous	92.54	74.22	2	24650.7
Ammocryptocharax vintonae	non-diadromous	100	54.18	2	12934.2
Ammodytes americanus	non-diadromous	96.69	96.69	177	30716
Ammodytes personatus	non-diadromous	88.92	88.92	157	35521.1
Ammotretis lituratus	non-diadromous	98.11	98.11	122	22964.2
Ammotretis rostratus	non-diadromous	95.88	95.88	287	68195.3
Amniataba caudavittata	non-diadromous	97.59	97.59	298	147371
Amniataba percoides	non-diadromous	94.19	94.19	209	562366
Amoya madraspatensis	diadromous	93.01	93.01	25	6842.4
Amphiarius phrygiatus	non-diadromous	100	100	48	2385.3
Amphiarius rugispinis	non-diadromous	100	100	23	4916.9
Amphilius atesuensis	non-diadromous	53.33	37.25	187	947916
Amphilius brevis	non-diadromous	98.6	70.82	90	665500
Amphilius caudosignatus	non-diadromous	100	100	1	18667.7
Amphilius cryptobullatus	non-diadromous	99.74	61.92	1	125521
Amphilius dimonikensis	non-diadromous	59.98	59.98	1	9846.7
Amphilius grandis	non-diadromous	87.33	83.16	8	17225
Amphilius jacksonii	non-diadromous	50.27	46.59	1	13641.6
Amphilius kakrimensis	non-diadromous	81.71	62.99	24	31096.9
Amphilius korupi	non-diadromous	100	100	27	11059.5
Amphilius krefftii	non-diadromous	80.9	77.15	8	19170.9
Amphilius lamani	non-diadromous	96.15	96.15	1	6922.6
Amphilius lampei	non-diadromous	100	34.6	1	49120.1
Amphilius laticaudatus	non-diadromous	49.09	35.81	7	60597
Amphilius lentiginosus	non-diadromous	57.24	38.75	1	74287.3
Amphilius longirostris	non-diadromous	95.77	63.39	43	282848
Amphilius lujani	non-diadromous	46.9	37.9	2	20641.4
Amphilius maesii	non-diadromous	100	99.51	1	62298.2
Amphilius mamonekenensis	non-diadromous	65.02	65.02	3	12257.8
Amphilius natalensis	non-diadromous	35.36	34.75	48	185128
Amphilius opisthophthalmus	non-diadromous	100	100	1	2139.7
Amphilius pedunculus	non-diadromous	100	100	1	6328.5
Amphilius platychir	non-diadromous	87.18	57.11	117	382733
Amphilius pulcher	non-diadromous	94.44	93.72	3	91011.9
Amphilius rheophilus	non-diadromous	91.04	53.06	15	217720
Amphilius uranoscopus	non-diadromous	52.72	36.44	137	875907
Amphilius zairensis	non-diadromous	65.25	62.47	1	98411.5
Amphilophus alfari	non-diadromous	93.3	90.43	2	7377.5
Amphilophus labiatus	non-diadromous	99.8	99.8	11	122540
Amphilophus longimanus	non-diadromous	93.58	92.39	11	24283.8
Amphilophus macracanthus	non-diadromous	95.07	95.07	34	10664.9
Amphilophus rhytisma	non-diadromous	32.44	32.44	1	2868.4
Amphilophus robertsoni	non-diadromous	99.01	95.27	58	34083.5
Amphilophus zaliosus	non-diadromous	100	100	1	13834.4
Amphiprion akallopisos	non-diadromous	100	100	87	18541.6
Amphiprion frenatus	non-diadromous	100	100	96	22245.9
Anabarilius alburnops	non-diadromous	17.23	17.23	1	1643.4
Anabarilius polylepis	non-diadromous	17.23	17.23	1	1643.4
Anabarilius transmontanus	non-diadromous	14.44	11.67	3	57211.9
Anabas cobojius	non-diadromous	89.88	87.15	7	12320.6
Anabas testudineus	non-diadromous	74.01	72.54	243	138056
Anableps anableps	non-diadromous	100	100	33	16708.5
Anableps dowei	non-diadromous	96.43	96.43	55	23898.1
Anableps microlepis	non-diadromous	96.61	96.61	45	11712.9
Anablepsoides lungi	non-diadromous	98.53	96.56	43	83560.3
Anablepsoides monticola	non-diadromous	84.23	44.71	1	3911.1
Anablepsoides parlettei	non-diadromous	100	100	1	433.8
Anablepsoides waimacui	non-diadromous	100	69.6	1	5210.2
Anadoras grypus	non-diadromous	90.87	79.35	1	83085.4
Anadoras weddellii	non-diadromous	79.56	72.1	3	16698.9
Anaecypris hispanica	non-diadromous	10.92	10.92	6	81837.4
Anarchias galapagensis	non-diadromous	100	100	109	21835.1
Anarchopterus criniger	non-diadromous	98.28	98.28	98	20510.6
Ancharius fuscus	non-diadromous	99.47	99.11	123	77229.7
Ancharius griseus	non-diadromous	100	100	1	1358
Ancherythroculter daovantieni	non-diadromous	18.48	15.02	61	180641
Anchoa analis	non-diadromous	100	100	7	175.9
Anchoa cayorum	non-diadromous	93.07	93.07	78	18688.4
Anchoa colonensis	non-diadromous	100	100	50	9639.8
Anchoa cubana	non-diadromous	98.24	98.24	143	24724.3
Anchoa curta	non-diadromous	100	100	57	3324.3
Anchoa eigenmannia	non-diadromous	100	100	47	9520.5
Anchoa exigua	non-diadromous	96.85	96.85	123	25633.5
Anchoa filifera	non-diadromous	98.99	97.04	121	20759.2
Anchoa hepsetus	non-diadromous	92.97	92.97	732	173390
Anchoa ischana	non-diadromous	100	100	113	25298.6
Anchoa januaria	non-diadromous	93.21	90.85	78	17169.7
Anchoa lamprotaenia	non-diadromous	99.4	99.4	187	34958.8
Anchoa lucida	non-diadromous	100	100	65	3963.8
Anchoa lyolepis	non-diadromous	94.48	94.48	218	48095.3
Anchoa mitchilli	diadromous	83.93	83.93	18	27056.7
Anchoa mundeola	non-diadromous	100	100	44	2238.5
Anchoa mundeoloides	non-diadromous	94.08	88.1	115	27608.7
Anchoa panamensis	non-diadromous	100	100	33	1879.6
Anchoa parva	non-diadromous	95.9	95.9	166	31006
Anchoa scofieldi	non-diadromous	100	100	17	4961.8
Anchoa spinifer	non-diadromous	100	100	101	19842.3
Anchoa starksi	non-diadromous	100	100	14	2381.5
Anchoa tricolor	non-diadromous	96.82	92.43	44	9213.6
Anchoa walkeri	non-diadromous	86.17	86.17	62	11827.5
Anchovia clupeoides	non-diadromous	90.38	86.86	128	33933.1
Anchovia macrolepidota	non-diadromous	100	100	70	4969.9
Anchovia surinamensis	non-diadromous	78.89	51.27	520	2.9411e+06
Anchoviella alleni	non-diadromous	84.18	46.65	2	1.53361e+06
Anchoviella brevirostris	non-diadromous	100	100	49	4705.5
Anchoviella carrikeri	non-diadromous	41.46	25.7	78	6.0018e+06
Anchoviella guianensis	non-diadromous	64.56	46.72	344	2.70239e+06
Anchoviella jamesi	non-diadromous	66.57	41.77	373	4.317e+06
Anchoviella juruasanga	non-diadromous	51.7	28.98	112	2.22647e+06
Anchoviella lepidentostole	diadromous	100	95.18	75	33473.7
Anchoviella manamensis	non-diadromous	83.1	79.35	86	354351
Anchoviella miarcha	non-diadromous	100	100	2	19.3
Anchoviella perfasciata	non-diadromous	98.8	98.8	119	17430
Anchoviella vaillanti	non-diadromous	44.9	32.22	9	717349
Ancistrus aguaboensis	non-diadromous	30.03	12.66	1	11781.4
Ancistrus bolivianus	non-diadromous	100	100	1	4448.7
Ancistrus brevipinnis	non-diadromous	55.32	45.23	8	28539.6
Ancistrus bufonius	non-diadromous	53.43	31.85	1	26408.2
Ancistrus caucanus	non-diadromous	49.42	36.69	1	18024.8
Ancistrus chagresi	non-diadromous	100	100	16	6744.3
Ancistrus cirrhosus	non-diadromous	53.78	49.85	4	14598.3
Ancistrus dolichopterus	non-diadromous	43.88	17.31	78	6.00848e+06
Ancistrus heterorhynchus	non-diadromous	100	53.99	1	399.9
Ancistrus hoplogenys	non-diadromous	69.75	58.28	12	16959.5
Ancistrus jelskii	non-diadromous	100	58.85	1	964.6
Ancistrus leucostictus	non-diadromous	100	100	4	14512.9
Ancistrus lineolatus	non-diadromous	100	100	1	1697.3
Ancistrus lithurgicus	non-diadromous	80.7	70.09	2	23914.3
Ancistrus macrophthalmus	non-diadromous	100	100	1	8416.3
Ancistrus malacops	non-diadromous	100	100	1	9560.2
Ancistrus marcapatae	non-diadromous	100	100	1	470.6
Ancistrus megalostomus	non-diadromous	100	38.66	1	9654.3
Ancistrus montanus	non-diadromous	100	78.72	1	14717.6
Ancistrus mullerae	non-diadromous	95.25	36.95	1	10632.2
Ancistrus multispinis	non-diadromous	65.65	55.59	35	39547.5
Ancistrus occloi	non-diadromous	100	15.74	1	35516.6
Ancistrus piriformis	non-diadromous	31.82	31.82	1	10858.8
Ancistrus ranunculus	non-diadromous	47.21	47.21	1	17460.1
Ancistrus sericeus	non-diadromous	100	100	1	6332.2
Ancistrus spinosus	non-diadromous	92.57	92.57	73	38283
Ancistrus tamboensis	non-diadromous	95.18	49.94	1	31419.6
Ancistrus taunayi	non-diadromous	12.28	11.43	4	34272.6
Ancistrus temminckii	non-diadromous	88.75	79.96	2	10281.9
Ancistrus tolima	non-diadromous	100	100	1	130.9
Ancistrus triradiatus	non-diadromous	94.74	94.74	2	19602.5
Ancistrus variolus	non-diadromous	100	100	1	1783.9
Ancistrus vericaucanus	non-diadromous	100	100	1	863.4
Ancylopsetta dendritica	non-diadromous	100	100	13	1568
Andeancistrus platycephalus	non-diadromous	64.47	19.8	1	8452
Andersonia leptura	non-diadromous	59.02	43.93	32	2044525
Andinoacara biseriatus	non-diadromous	100	100	8	2703
Andinoacara blombergi	non-diadromous	100	85.09	12	18561.8
Andinoacara coeruleopunctatus	non-diadromous	94.63	92.34	32	11035.2
Andinoacara latifrons	non-diadromous	80.06	78.17	40	20365.9
Andinoacara pulcher	non-diadromous	84.07	84.07	25	15652.9
Andinoacara rivulatus	non-diadromous	92.81	85.27	8	19082.4
Andinoacara sapayensis	non-diadromous	100	76.22	1	1189.3
Anduzedoras oxyrhynchus	non-diadromous	100	81.22	2	26689.6
Anguilla anguilla	diadromous	55.2	54.56	6116	5.95808e+06
Anguilla australis	diadromous	80.24	79.89	1214	584519
Anguilla bengalensis	diadromous	46.72	41.57	988	2.64211e+06
Anguilla bicolor	diadromous	82.52	81.91	2463	1.39031e+06
Anguilla borneensis	non-diadromous	97.03	97.03	91	21126.7
Anguilla celebesensis	diadromous	96.94	96.94	304	70329
Anguilla interioris	diadromous	100	100	75	14222.2
Anguilla japonica	diadromous	58.33	58.3	1156	522968
Anguilla luzonensis	diadromous	98.18	98.18	98	26854.2
Anguilla malgumora	diadromous	95.43	94.39	261	100034
Anguilla marmorata	diadromous	83.8	81.2	2882	1.17545e+06
Anguilla megastoma	diadromous	99.89	99.89	526	303230
Anguilla mossambica	diadromous	54.3	51.72	731	1.25347e+06
Anguilla obscura	diadromous	99.72	93.7	859	489437
Anguilla reinhardtii	diadromous	89.46	89.46	472	464922
Anguilla rostrata	diadromous	54.39	54.37	4043	3.1722e+06
Anisotremus caesius	non-diadromous	100	100	26	4120.1
Anisotremus davidsonii	non-diadromous	90.71	90.71	93	30176.6
Anisotremus interruptus	non-diadromous	94.97	94.97	207	46831.6
Anisotremus moricandi	non-diadromous	100	100	8	1237.2
Anisotremus surinamensis	non-diadromous	98.39	97.58	275	49905.1
Anisotremus taeniatus	non-diadromous	100	100	52	9984.3
Anisotremus virginicus	non-diadromous	99.76	99.76	267	53328.3
Annamia normani	non-diadromous	16.48	5.83	1	60268.4
Anodontiglanis dahli	non-diadromous	96.1	96.1	31	44411.5
Anodontostoma chacunda	diadromous	100	100	592	62227.1
Anodus elongatus	non-diadromous	76.01	43.62	1	55786.6
Anodus orinocensis	non-diadromous	94.44	82.54	3	5158.1
Anomalochromis thomasi	non-diadromous	96.43	65.43	83	163271
Anoplocapros inermis	non-diadromous	97.06	97.06	91	20483.3
Anoplogaster cornuta	non-diadromous	91.43	91.43	9	4238.9
Anostomoides laticeps	non-diadromous	85.78	57.42	3	11977.8
Anostomus anostomus	non-diadromous	93.97	77.42	7	58566.4
Anostomus longus	non-diadromous	100	100	1	257.6
Anostomus ternetzi	non-diadromous	84.31	77.12	5	53147.9
Anoxypristis cuspidata	diadromous	96.59	96.59	44	11291.3
Antennarius biocellatus	non-diadromous	95.18	95.18	552	128197
Antennarius multiocellatus	non-diadromous	99.08	99.08	148	22765.4
Antennarius pictus	non-diadromous	99	99	258	59711.1
Antennarius striatus	non-diadromous	94.47	94.47	407	95814.1
Antennatus coccineus	non-diadromous	99.86	99.86	245	173324
Antennatus sanguineus	non-diadromous	100	99.37	197	41004.8
Anyperodon leucogrammicus	non-diadromous	97.68	97.12	213	50962.8
Apareiodon affinis	non-diadromous	18.37	13.84	13	96428.4
Apareiodon agmatos	non-diadromous	100	100	1	7474
Apareiodon davisi	non-diadromous	47.27	37.08	5	14479.8
Apareiodon ibitiensis	non-diadromous	11.92	10.57	2	59077.9
Apareiodon itapicuruensis	non-diadromous	47.94	42.67	3	10590.5
Apareiodon machrisi	non-diadromous	29.44	17.21	3	22896.4
Apareiodon piracicabae	non-diadromous	24.47	15.8	14	38660.6
Apareiodon vittatus	non-diadromous	47.83	19.66	1	16634.4
Apeltes quadracus	non-diadromous	84.51	83.25	1269	524191
Aphanius anatoliae	non-diadromous	57.42	53.98	101	117544
Aphanius baeticus	non-diadromous	47.24	47.24	22	22849.1
Aphanius iberus	non-diadromous	46.27	46.27	108	93391.7
Aphanius mento	non-diadromous	71.53	71.53	13	7705.2
Aphanius saourensis	non-diadromous	100	100	1	5676.2
Aphanius sirhani	non-diadromous	100	100	1	3079.1
Aphanius sophiae	non-diadromous	71.53	71.53	13	7705.2
Aphanius villwocki	non-diadromous	66.59	66.59	1	13526
Aphanotorulus ammophilus	non-diadromous	52.01	52.01	2	13651.4
Aphanotorulus unicolor	non-diadromous	54.31	27.67	1	27610.2
Aphos porosus	non-diadromous	95.47	95.47	29	4515.6
Aphredoderus sayanus	non-diadromous	35.32	35.32	661	1.3525e+06
Aphyocharax alburnus	non-diadromous	65.24	53.13	15	212048
Aphyocharax anisitsi	non-diadromous	29.75	27.24	23	80902.8
Aphyocharax dentatus	non-diadromous	33.32	32.39	3	69573.1
Aphyocharax erythrurus	non-diadromous	80.88	72.2	18	46731.2
Aphyocharax nattereri	non-diadromous	55.38	55.38	2	8865.5
Aphyocharax paraguayensis	non-diadromous	37.75	37.75	1	10176.4
Aphyocharax pusillus	non-diadromous	55.74	28.88	1	53680.6
Aphyocharax rathbuni	non-diadromous	56.05	56.05	1	8989.3
Aphyocypris chinensis	non-diadromous	19.67	19.67	327	605568
Aphyodite grammica	non-diadromous	94.03	76.48	2	13345.6
Aphyosemion abacinum	non-diadromous	100	100	1	46916
Aphyosemion ahli	non-diadromous	92.04	76.57	65	71130.3
Aphyosemion alpha	non-diadromous	100	100	17	2031.8
Aphyosemion amoenum	non-diadromous	58.44	41.31	2	13630.1
Aphyosemion aureum	non-diadromous	100	100	1	25003.8
Aphyosemion australe	non-diadromous	85.3	85.3	38	30552.2
Aphyosemion bamilekorum	non-diadromous	61.82	40.14	1	8807.7
Aphyosemion batesii	non-diadromous	98.86	89.79	8	176844
Aphyosemion bitaeniatum	non-diadromous	78.42	67.3	129	265185
Aphyosemion bivittatum	non-diadromous	100	100	7	12959.8
Aphyosemion bualanum	non-diadromous	99.52	92.6	2	51501.3
Aphyosemion calliurum	non-diadromous	77.92	77.78	145	170070
Aphyosemion cameronense	non-diadromous	95.85	81.36	49	222338
Aphyosemion castaneum	non-diadromous	100	86.16	1	142806
Aphyosemion caudofasciatum	non-diadromous	100	100	1	4708.6
Aphyosemion celiae	non-diadromous	100	100	5	4959.8
Aphyosemion chauchei	non-diadromous	100	100	1	7747.1
Aphyosemion christyi	non-diadromous	100	70.26	1	132462
Aphyosemion citrineipinnis	non-diadromous	100	100	1	24910.4
Aphyosemion coeleste	non-diadromous	100	100	3	35922.5
Aphyosemion cognatum	non-diadromous	78.73	78.61	1	143743
Aphyosemion congicum	non-diadromous	100	100	1	9468.5
Aphyosemion cyanostictum	non-diadromous	99.54	99.54	1	61810.1
Aphyosemion decorsei	non-diadromous	71.07	71.07	1	26075.4
Aphyosemion edeanum	non-diadromous	52.08	46.54	9	9439.9
Aphyosemion elberti	non-diadromous	74.4	34.31	5	154508
Aphyosemion elegans	non-diadromous	100	98.09	1	356573
Aphyosemion escherichi	non-diadromous	89.46	88.91	56	116017
Aphyosemion etsamense	non-diadromous	89.88	89.88	11	9590.8
Aphyosemion exigoideum	non-diadromous	100	100	1	9426.5
Aphyosemion exiguum	non-diadromous	100	78.76	7	140662
Aphyosemion ferranti	non-diadromous	99.54	99.54	1	77896
Aphyosemion franzwerneri	non-diadromous	79.06	70.42	13	27049.6
Aphyosemion fulgens	non-diadromous	100	100	1	3302.2
Aphyosemion georgiae	non-diadromous	99.47	99.47	1	54325
Aphyosemion hanneloreae	non-diadromous	100	100	1	2474.9
Aphyosemion heinemanni	non-diadromous	100	92.83	1	5336
Aphyosemion hera	non-diadromous	100	100	1	1222
Aphyosemion herzogi	non-diadromous	97.9	97.9	28	103680
Aphyosemion hofmanni	non-diadromous	100	100	2	19457.2
Aphyosemion joergenscheeli	non-diadromous	100	100	2	13245.3
Aphyosemion kouamense	non-diadromous	72.39	72.39	3	6589.6
Aphyosemion labarrei	non-diadromous	100	100	1	14334.1
Aphyosemion lamberti	non-diadromous	100	100	1	39331.5
Aphyosemion loennbergii	non-diadromous	85.22	53.47	16	38340.7
Aphyosemion louessense	non-diadromous	100	72.44	3	35829.7
Aphyosemion lugens	non-diadromous	100	100	12	4778.8
Aphyosemion lujae	non-diadromous	99.15	99.15	1	114407
Aphyosemion maculatum	non-diadromous	99.21	99.21	25	36306.4
Aphyosemion mimbon	non-diadromous	95.31	95.31	11	40290.9
Aphyosemion ocellatum	non-diadromous	100	100	2	26145.6
Aphyosemion passaroi	non-diadromous	100	100	1	7288.3
Aphyosemion poliaki	non-diadromous	100	100	11	7792.6
Aphyosemion polli	non-diadromous	100	100	1	108667
Aphyosemion primigenium	non-diadromous	100	100	2	27999.7
Aphyosemion punctatum	non-diadromous	100	100	2	64775.2
Aphyosemion raddai	non-diadromous	80.2	45.47	3	28609.9
Aphyosemion rectogoense	non-diadromous	100	100	1	23945.6
Aphyosemion riggenbachi	non-diadromous	87.54	58.41	19	58421.5
Aphyosemion schioetzi	non-diadromous	47.82	46.3	13	192710
Aphyosemion schluppi	non-diadromous	100	100	2	30574.2
Aphyosemion schoutedeni	non-diadromous	100	100	1	21761.3
Aphyosemion seegersi	non-diadromous	100	100	1	14884.4
Aphyosemion splendopleure	non-diadromous	91.78	87.65	133	91954.7
Aphyosemion striatum	non-diadromous	97.62	97.62	83	91601.6
Aphyosemion thysi	non-diadromous	100	100	1	27235.7
Aphyosemion tirbaki	non-diadromous	100	100	1	14329.6
Aphyosemion volcanum	non-diadromous	100	100	1	4233.8
Aphyosemion wildekampi	non-diadromous	100	94.21	2	271229
Aphyosemion wuendschi	non-diadromous	100	100	2	4219.4
Apionichthys dumerili	diadromous	100	100	15	3134.3
Apionichthys nattereri	non-diadromous	83.95	47.3	7	1.73434e+06
Apistogramma acrensis	non-diadromous	64.97	34.76	1	17925.9
Apistogramma agassizii	non-diadromous	84.98	56.54	29	93149.9
Apistogramma allpahuayo	non-diadromous	100	100	1	1607.1
Apistogramma baenschi	non-diadromous	100	100	1	806.5
Apistogramma barlowi	non-diadromous	100	100	1	1562.9
Apistogramma bitaeniata	non-diadromous	98.1	95.3	1	13271.7
Apistogramma borellii	non-diadromous	28.38	25.02	1	17561.3
Apistogramma cacatuoides	non-diadromous	72.63	44.03	2	15376.2
Apistogramma caetei	non-diadromous	100	100	10	12192.4
Apistogramma commbrae	non-diadromous	42.2	42.2	2	19730.4
Apistogramma cruzi	non-diadromous	100	50.15	1	15842.8
Apistogramma eremnopyge	non-diadromous	100	100	1	6924.3
Apistogramma eunotus	non-diadromous	77.87	77.87	2	27273.4
Apistogramma gephyra	non-diadromous	100	64.85	1	22418.4
Apistogramma gibbiceps	non-diadromous	75.27	38.51	1	11228
Apistogramma gossei	non-diadromous	94.72	68.04	4	8899.2
Apistogramma hoignei	non-diadromous	72.33	72.33	2	27443
Apistogramma linkei	non-diadromous	89.85	44.92	1	202957
Apistogramma luelingi	non-diadromous	89.16	29.67	1	45391.8
Apistogramma macmasteri	non-diadromous	70.4	70.4	2	18127.5
Apistogramma martini	non-diadromous	100	100	1	4811.4
Apistogramma nijsseni	non-diadromous	100	100	1	2286.3
Apistogramma norberti	non-diadromous	100	100	1	1449.7
Apistogramma ortmanni	non-diadromous	91.68	57	4	29251.7
Apistogramma panduro	non-diadromous	100	100	1	976.7
Apistogramma pantalone	non-diadromous	100	100	1	4811.4
Apistogramma paulmuelleri	non-diadromous	100	100	1	2222.4
Apistogramma payaminonis	non-diadromous	100	100	1	4424
Apistogramma pertensis	non-diadromous	89.21	53.16	1	36957.7
Apistogramma pulchra	non-diadromous	36.08	21.27	1	11834.8
Apistogramma regani	non-diadromous	67	64.12	3	26771.4
Apistogramma resticulosa	non-diadromous	57.08	21.59	1	10426.4
Apistogramma rositae	non-diadromous	100	100	1	596.8
Apistogramma rubrolineata	non-diadromous	93.02	93.02	1	15884.6
Apistogramma rupununi	non-diadromous	100	88.74	2	23611.4
Apistogramma similis	non-diadromous	83.61	83.61	1	11236.7
Apistogramma steindachneri	non-diadromous	94	84.96	11	49664.8
Apistogramma taeniata	non-diadromous	45.35	45.35	1	8800.7
Apistogramma trifasciata	non-diadromous	37.58	34.61	2	19509.7
Apistogramma urteagai	non-diadromous	85.18	80.2	1	14338.8
Apistogramma viejita	non-diadromous	74.89	74.89	1	9121.3
Apistogramma wapisana	non-diadromous	74.7	47.42	2	10543.5
Apistogrammoides pucallpaensis	non-diadromous	100	100	1	7175.5
Apistoloricaria condei	non-diadromous	100	100	1	9341.2
Aplocheilichthys brichardi	non-diadromous	100	100	1	113933
Aplocheilichthys bukobanus	non-diadromous	39.05	24.8	1	275151
Aplocheilichthys fuelleborni	non-diadromous	98.17	73.91	5	210356
Aplocheilichthys jeanneli	non-diadromous	100	100	1	38968.4
Aplocheilichthys kongoranensis	non-diadromous	54.09	39.99	40	192202
Aplocheilichthys lacustris	non-diadromous	97.3	97.3	32	30426.3
Aplocheilichthys macrurus	non-diadromous	64.77	61.21	5	134989
Aplocheilichthys maculatus	non-diadromous	90.64	76.89	42	64794.8
Aplocheilichthys mediolateralis	non-diadromous	57.55	43.88	1	119516
Aplocheilichthys pumilus	non-diadromous	96.52	91.79	2	91080.2
Aplocheilichthys spilauchen	non-diadromous	89.27	79.74	722	761160
Aplocheilichthys usanguensis	non-diadromous	100	100	1	5768
Aplocheilichthys vitschumbaensis	non-diadromous	51.82	45.11	1	50234.6
Aplocheilus blockii	non-diadromous	70.84	70.09	272	139413
Aplocheilus lineatus	non-diadromous	25.75	24.53	397	848014
Aplocheilus panchax	non-diadromous	88.09	86.85	186	77545.5
Aplochiton marinus	non-diadromous	100	100	15	7181.9
Aplochiton taeniatus	diadromous	100	100	15	7181.9
Aplochiton zebra	diadromous	100	94.54	29	12138
Aplodactylus arctidens	non-diadromous	94.47	94.47	228	45824.3
Aplodactylus lophodon	non-diadromous	100	100	109	17903.5
Aplodinotus grunniens	non-diadromous	18.55	18.43	57	795983
Apocryptodon madurensis	diadromous	97.68	97.68	113	25188
Apogon amboinensis	non-diadromous	96.48	96.28	3619	1.08134e+06
Apogon americanus	non-diadromous	100	100	8	1978
Apogon atricaudus	non-diadromous	100	100	4	201
Apogon coccineus	non-diadromous	99.33	99.33	242	115589
Apogon dovii	non-diadromous	100	100	90	18907.4
Apogon ellioti	non-diadromous	100	100	41	7952.3
Apogon hyalosoma	non-diadromous	98.22	98.03	5817	1.52731e+06
Apogon lineatus	non-diadromous	92.28	92.28	59	13666.9
Apogon maculatus	non-diadromous	98.22	98.22	404	71342.8
Apogon pacificus	non-diadromous	100	100	159	32101.4
Apogon planifrons	non-diadromous	100	100	123	18313.4
Apogon quadrisquamatus	non-diadromous	98.25	98.25	78	12005.3
Apogon retrosella	non-diadromous	100	100	214	43685.7
Apogon striatus	non-diadromous	100	100	2	657.8
Apogonichthyoides melas	non-diadromous	100	100	173	33468.3
Aposturisoma myriodon	non-diadromous	100	100	1	1934.8
Apterichtus klazingai	non-diadromous	100	100	23	5145.8
Apteronotus albifrons	non-diadromous	57.91	37.09	19	95426.6
Apteronotus apurensis	non-diadromous	90.91	90.91	1	106758
Apteronotus bonapartii	non-diadromous	83.82	66.51	3	59166.6
Apteronotus camposdapazi	non-diadromous	36.52	16.46	1	13599
Apteronotus caudimaculosus	non-diadromous	26.28	25.53	1	13474.4
Apteronotus eschmeyeri	non-diadromous	39.06	34.49	2	18062.7
Apteronotus jurubidae	non-diadromous	100	100	1	748.7
Apteronotus leptorhynchus	non-diadromous	80.6	80.6	7	19054
Apteronotus magdalenensis	non-diadromous	81.26	81.18	1	20632.6
Apteronotus mariae	non-diadromous	56.26	56.26	1	862.5
Apteronotus milesi	non-diadromous	61.24	59.18	1	2823.9
Apteronotus rostratus	non-diadromous	57.83	57.83	4	5768.2
Apteronotus spurrellii	non-diadromous	100	100	5	1329.8
Aracana ornata	non-diadromous	97.36	97.36	188	34557.6
Arapaima gigas	non-diadromous	70.21	50.27	15	52492
Archamia bleekeri	non-diadromous	89.66	84.27	23	5241.7
Archamia fucata	non-diadromous	99.92	99.92	419	268638
Archamia zosterophora	non-diadromous	100	100	53	8910.1
Archiaphyosemion guineense	non-diadromous	89.45	55.03	21	112671
Archocentrus centrarchus	non-diadromous	87.75	85.46	19	13259.2
Archocentrus spinosissimus	non-diadromous	100	100	1	790.1
Archoplites interruptus	non-diadromous	33.6	33.6	3	12919.9
Archosargus probatocephalus	non-diadromous	87.41	87.41	518	144374
Archosargus rhomboidalis	non-diadromous	98.31	98.31	287	59337.7
Arcos macrophthalmus	non-diadromous	96.86	96.86	66	12637.5
Arcos nudus	non-diadromous	100	100	40	6302.6
Arenigobius bifrenatus	non-diadromous	86.84	86.84	348	95176.8
Argonectes longiceps	non-diadromous	79.58	66.04	3	24203
Argonectes robertsi	non-diadromous	48.2	48.2	2	11280.3
Argopleura chocoensis	non-diadromous	100	100	3	3231.5
Argopleura diquensis	non-diadromous	52.14	32.63	2	4473.8
Argopleura magdalenensis	non-diadromous	56.03	30.49	1	2753.8
Argyrosomus hololepidotus	non-diadromous	87.6	87.56	216	76984.1
Argyrosomus japonicus	non-diadromous	86.93	86.93	194	70003.5
Ariopsis assimilis	non-diadromous	100	96.79	17	6158.3
Ariopsis guatemalensis	non-diadromous	100	100	20	855.9
Ariopsis seemanni	non-diadromous	100	100	51	2923.2
Arius acutirostris	diadromous	94.42	87.49	172	91933.3
Arius africanus	non-diadromous	96.74	95.34	698	411401
Arius arius	diadromous	85.54	85.51	1586	674735
Arius berneyi	non-diadromous	98.95	98.48	1177	1.40431e+06
Arius festinus	non-diadromous	100	100	1	231.4
Arius gagora	diadromous	91.16	91.16	32	16436.9
Arius gigas	non-diadromous	36.83	23.51	29	944858
Arius maculatus	non-diadromous	97.59	95.45	49	15470.5
Arius madagascariensis	diadromous	100	100	18	5706.9
Arius manillensis	non-diadromous	95.4	95.4	48	11335.8
Arius uncinatus	non-diadromous	100	100	4	10884
Arnoldichthys spilopterus	non-diadromous	70.97	70.75	103	112657
Arothron hispidus	non-diadromous	100	100	1008	81401.4
Arothron immaculatus	non-diadromous	100	100	474	38548.1
Arothron meleagris	non-diadromous	100	100	231	152570
Arothron reticularis	non-diadromous	96.81	96.68	5896	1.66392e+06
Arothron stellatus	non-diadromous	99.05	99.05	365	184101
Arrhamphus sclerolepis	diadromous	96.35	96.35	341	200001
Arripis georgianus	non-diadromous	96.08	96.08	317	68528.5
Aruma histrio	non-diadromous	100	100	133	27025.2
Aspasmogaster tasmaniensis	non-diadromous	93.96	93.96	211	41988.9
Aspidontus taeniatus	non-diadromous	100	100	264	161752
Aspidoparia jaya	non-diadromous	28.68	27.15	1	13423.5
Aspidoparia ukhrulensis	non-diadromous	100	100	1	3592.9
Aspidoras albater	non-diadromous	27.94	20.89	1	11800.8
Aspidoras fuscoguttatus	non-diadromous	8.73	8.52	1	23979.1
Aspidoras maculosus	non-diadromous	51.3	38.19	15	423386
Aspidoras poecilus	non-diadromous	23.14	22.67	2	12605.2
Aspidoras raimundi	non-diadromous	46.58	22.23	1	7846.8
Aspidoras virgulatus	non-diadromous	74.25	74.25	19	9973
Aspistor luniscutis	non-diadromous	88.83	85.56	57	12379.8
Aspius aspius	non-diadromous	41.38	39.16	1599	7.50155e+06
Aspredinichthys filamentosus	non-diadromous	100	100	4	2780
Aspredinichthys tibicen	non-diadromous	100	100	23	7737.3
Aspredo aspredo	non-diadromous	76.64	76.64	19	17615.9
Astatheros macracanthus	non-diadromous	95.07	95.07	34	10664.9
Astatoreochromis alluaudi	non-diadromous	44.75	33.73	1	217598
Astatoreochromis straeleni	non-diadromous	52.56	42.36	1	15167
Astatoreochromis vanderhorsti	non-diadromous	91.53	83.69	2	53416.9
Astatotilapia burtoni	non-diadromous	95.99	75.11	3	156434
Astatotilapia calliptera	non-diadromous	83.85	74.8	230	623691
Astatotilapia paludinosa	non-diadromous	86.59	86.59	1	9416.7
Astatotilapia stappersii	non-diadromous	96.35	79.47	2	88219.6
Asterropteryx semipunctata	non-diadromous	99.28	99.18	451	272533
Astroblepus boulengeri	non-diadromous	100	100	1	2066.5
Astroblepus cacharas	non-diadromous	100	100	1	930.1
Astroblepus caquetae	non-diadromous	100	100	1	1697.3
Astroblepus chapmani	non-diadromous	56.1	46.78	8	16240.1
Astroblepus cirratus	non-diadromous	86.88	63.73	21	24651.7
Astroblepus cyclopus	non-diadromous	57.97	28.52	5	28596.8
Astroblepus fissidens	non-diadromous	100	77.35	3	4795.1
Astroblepus formosus	non-diadromous	66.54	37.1	1	2283.9
Astroblepus frenatus	non-diadromous	15.77	13.12	1	8240
Astroblepus grixalvii	non-diadromous	88.34	83.05	7	18988.7
Astroblepus guentheri	non-diadromous	24.05	17.17	2	20740.5
Astroblepus heterodon	non-diadromous	100	100	2	2496.1
Astroblepus homodon	non-diadromous	55.92	35.48	2	13764
Astroblepus jimenezae	non-diadromous	100	100	1	1831.5
Astroblepus jurubidae	non-diadromous	100	100	9	1527.5
Astroblepus labialis	non-diadromous	100	52.18	1	1107.7
Astroblepus latidens	non-diadromous	71.28	71.28	2	8065.3
Astroblepus longiceps	non-diadromous	100	73.52	1	6088.7
Astroblepus longifilis	non-diadromous	61.35	35.78	6	52874.5
Astroblepus mancoi	non-diadromous	100	100	1	781.4
Astroblepus marmoratus	non-diadromous	100	100	1	161.6
Astroblepus martinezi	non-diadromous	100	100	1	202.3
Astroblepus micrescens	non-diadromous	28.62	24.63	2	16967.5
Astroblepus mindoensis	non-diadromous	100	37.45	1	1696.3
Astroblepus nicefori	non-diadromous	50.18	30.48	1	12313.3
Astroblepus peruanus	non-diadromous	66.54	37.1	1	2283.9
Astroblepus pholeter	non-diadromous	100	55.76	1	1695.2
Astroblepus praeliorum	non-diadromous	52.6	52.6	1	549.6
Astroblepus prenadillus	non-diadromous	93.85	36.97	1	5003.8
Astroblepus regani	non-diadromous	100	100	1	534.9
Astroblepus rengifoi	non-diadromous	100	100	1	767.5
Astroblepus retropinnus	non-diadromous	100	88.21	5	7898
Astroblepus rosei	non-diadromous	53.91	45.38	4	12309.4
Astroblepus sabalo	non-diadromous	70.88	13.72	1	22944
Astroblepus santanderensis	non-diadromous	64.93	36.57	1	3274.1
Astroblepus stuebeli	non-diadromous	100	100	1	8373.2
Astroblepus supramollis	non-diadromous	100	26.57	1	2131
Astroblepus taczanowskii	non-diadromous	100	100	1	46.1
Astroblepus theresiae	non-diadromous	100	28.34	2	3174.4
Astroblepus trifasciatus	non-diadromous	64.15	47.7	6	25257.2
Astroblepus ubidiai	non-diadromous	100	82.77	2	2803.8
Astroblepus unifasciatus	non-diadromous	56.17	51.21	4	12466.8
Astroblepus vaillanti	non-diadromous	60.12	50.63	2	2935.5
Astroblepus vanceae	non-diadromous	68.21	32.76	1	2446.3
Astroblepus whymperi	non-diadromous	100	60.7	2	1883.5
Astrodoras asterifrons	non-diadromous	87.58	44.25	1	28014.9
Astronotus crassipinnis	non-diadromous	57.46	45.5	3	35546
Astronotus ocellatus	non-diadromous	67.89	57.83	73	130099
Astroscopus y-graecum	non-diadromous	96.1	96.1	302	63271.2
Astyanacinus multidens	non-diadromous	47.35	18.06	1	93123.9
Astyanacinus yariguies	non-diadromous	100	100	1	1635.9
Astyanax abramis	non-diadromous	77	69.32	9	214180
Astyanax aeneus	non-diadromous	52.97	44.73	535	810775
Astyanax alburnus	non-diadromous	96.98	92.37	12	8763.9
Astyanax altiparanae	non-diadromous	8.26	6.2	4	189680
Astyanax anterior	non-diadromous	31.43	24.2	7	19509
Astyanax asuncionensis	non-diadromous	36.26	35.19	4	59445.4
Astyanax atratoensis	non-diadromous	100	100	4	4475.1
Astyanax bifasciatus	non-diadromous	37.09	19.56	1	19904.6
Astyanax bimaculatus	non-diadromous	45.44	32.15	197	748536
Astyanax bockmanni	non-diadromous	15.22	9.51	5	72159.1
Astyanax brevirhinus	non-diadromous	59.48	59.48	2	11001.1
Astyanax caucanus	non-diadromous	71.42	71.42	2	10602.6
Astyanax chaparae	non-diadromous	100	100	1	2668.2
Astyanax cordovae	non-diadromous	55.7	55	2	19996.5
Astyanax courensis	non-diadromous	43.85	23.44	1	6699.1
Astyanax daguae	non-diadromous	100	100	2	563.8
Astyanax depressirostris	non-diadromous	82.76	59.71	24	20680.7
Astyanax dissimilis	non-diadromous	51.73	28.18	1	14062.1
Astyanax eigenmanniorum	non-diadromous	42.02	38.68	58	88436.6
Astyanax elachylepis	non-diadromous	25.49	22.74	2	22408.6
Astyanax fasciatus	non-diadromous	42.79	34.62	374	693556
Astyanax filiferus	non-diadromous	42.9	36.26	2	8028.1
Astyanax gisleni	non-diadromous	43.44	34.63	1	6504.6
Astyanax giton	non-diadromous	66.09	47.1	34	37632.8
Astyanax goyacensis	non-diadromous	23.36	17.97	3	31922.4
Astyanax goyanensis	non-diadromous	30.26	18.99	2	11705.6
Astyanax guaporensis	non-diadromous	76.31	75.5	2	207165
Astyanax guianensis	non-diadromous	93.05	63.9	4	36216.2
Astyanax gymnodontus	non-diadromous	60.96	25.57	1	13674.1
Astyanax hastatus	non-diadromous	80.66	75.05	28	9753.1
Astyanax henseli	non-diadromous	85.98	74.19	13	15028.9
Astyanax integer	non-diadromous	86.44	81	2	53430.8
Astyanax intermedius	non-diadromous	73.82	64.69	42	39981.9
Astyanax jacuhiensis	non-diadromous	41.69	35.78	49	84555.8
Astyanax janeiroensis	non-diadromous	91.88	66.39	52	39996.8
Astyanax kennedyi	non-diadromous	100	100	1	1223.4
Astyanax lacustris	non-diadromous	43.62	34.54	79	204025
Astyanax laticeps	non-diadromous	34.26	25.48	47	135338
Astyanax lineatus	non-diadromous	89.48	83.42	3	171515
Astyanax longior	non-diadromous	100	36.73	1	2282.9
Astyanax maculisquamis	non-diadromous	52.24	42.79	1	23600.3
Astyanax magdalenae	non-diadromous	89.12	89.12	6	14485.3
Astyanax marionae	non-diadromous	65.29	63.84	1	14894.5
Astyanax maximus	non-diadromous	54.16	23.36	2	81082.5
Astyanax megaspilura	non-diadromous	100	100	2	1088.7
Astyanax mexicanus	non-diadromous	39.05	39.05	19	128238
Astyanax microlepis	non-diadromous	25.43	24.63	1	11554.5
Astyanax minor	non-diadromous	47.55	21.74	1	13471
Astyanax multidens	non-diadromous	52.35	43.71	1	17432.2
Astyanax mutator	non-diadromous	100	71.82	2	5806.8
Astyanax nasutus	non-diadromous	97	88.34	18	9407.7
Astyanax obscurus	non-diadromous	72.88	61.9	13	17864.6
Astyanax orthodus	non-diadromous	100	100	6	3765.7
Astyanax paraguayensis	non-diadromous	100	100	1	4997.1
Astyanax parahybae	non-diadromous	71.59	47.38	14	24064.4
Astyanax paranae	non-diadromous	9.56	5.82	3	101489
Astyanax ribeirae	non-diadromous	74.58	69.19	27	24070.9
Astyanax rivularis	non-diadromous	45.48	29.2	4	29049.9
Astyanax ruberrimus	non-diadromous	93.99	84.35	84	40563.7
Astyanax rupununi	non-diadromous	46.13	32.58	197	761185
Astyanax scabripinnis	non-diadromous	32.89	21.49	15	97408.9
Astyanax schubarti	non-diadromous	19.11	19.11	1	12221.6
Astyanax serratus	non-diadromous	68.04	67.85	1	9349.4
Astyanax taeniatus	non-diadromous	71.18	60.04	58	45654.5
Astyanax turmalinensis	non-diadromous	50.37	48.07	3	21263.1
Astyanax villwocki	non-diadromous	51.11	51.11	1	2168
Atherina boyeri	diadromous	86.57	84.78	4289	1.38357e+06
Atherinella alvarezi	non-diadromous	93.19	70.06	20	23276.2
Atherinella argentea	non-diadromous	100	100	15	445.2
Atherinella brasiliensis	non-diadromous	93.67	92.92	202	54208.3
Atherinella chagresi	non-diadromous	87.28	85.46	41	10389.8
Atherinella crystallina	non-diadromous	100	100	4	142
Atherinella eriarcha	non-diadromous	98.01	98.01	182	35543.9
Atherinella guatemalensis	non-diadromous	100	100	23	1157
Atherinella hubbsi	non-diadromous	84.63	81.66	15	6938.2
Atherinella meeki	non-diadromous	100	100	22	16776.9
Atherinella milleri	non-diadromous	100	100	39	19887.3
Atherinella sallei	non-diadromous	100	100	13	8603.5
Atherinella schultzi	non-diadromous	100	100	5	5721.5
Atherinomorus duodecimalis	non-diadromous	99.47	99.08	1509	376704
Atherinomorus endrachtensis	non-diadromous	100	100	300	131953
Atherinomorus lacunosus	non-diadromous	99.55	99.55	512	214427
Atherinomorus pinguis	non-diadromous	100	100	88	15160.4
Atherinomorus stipes	non-diadromous	97.94	97.94	365	67260.9
Atherinopsis californiensis	non-diadromous	84.16	84.16	193	35312.3
Atherinosoma elongata	non-diadromous	100	100	109	22393.2
Atherinosoma microstoma	diadromous	88.22	88.22	450	146649
Atopochilus chabanaudi	non-diadromous	100	100	1	3935.1
Atopochilus christyi	non-diadromous	72.13	49.22	1	453056
Atopochilus macrocephalus	non-diadromous	99.25	99.25	1	69630.5
Atopochilus mandevillei	non-diadromous	39.43	39.43	1	13584.1
Atopochilus pachychilus	non-diadromous	100	100	1	13844.4
Atopochilus vogti	non-diadromous	80.42	80.42	9	41126.4
Atopomesus pachyodus	non-diadromous	100	69.59	1	9243.9
Atractoscion aequidens	non-diadromous	100	100	35	7282.6
Atractosteus spatula	non-diadromous	74.22	74.22	100	77697.5
Atractosteus tropicus	non-diadromous	92.96	92.96	11	10876.5
Attonitus bounites	non-diadromous	100	26.19	1	13934.6
Attonitus ephimeros	non-diadromous	96.86	17.14	1	39325.6
Attonitus irisae	non-diadromous	100	35.95	1	32667.4
Atule mate	non-diadromous	98.83	98.83	290	187999
Atypichthys strigatus	non-diadromous	91.95	91.95	213	50564.7
Auchenipterichthys coracoideus	non-diadromous	100	100	1	36994.9
Auchenipterichthys longimanus	non-diadromous	91.35	56.28	4	79912.1
Auchenipterichthys thoracatus	non-diadromous	59.15	57.95	2	22227.2
Auchenipterus ambyiacus	non-diadromous	67.78	43.11	2	54454.3
Auchenipterus brachyurus	non-diadromous	82.37	73.69	1	15278.7
Auchenipterus brevior	non-diadromous	100	100	2	13035.1
Auchenipterus britskii	non-diadromous	79.62	58.28	1	1.10157e+06
Auchenipterus demerarae	non-diadromous	83.71	76.19	4	37128.7
Auchenipterus menezesi	non-diadromous	39.22	29.55	5	16578.3
Auchenipterus nuchalis	non-diadromous	78.99	58.55	300	1.1715e+06
Auchenipterus osteomystax	non-diadromous	29.41	24.92	5	41387.1
Auchenoglanis biscutatus	non-diadromous	55.73	46.74	108	2.25095e+06
Auchenoglanis occidentalis	non-diadromous	58.09	38.8	342	4.79853e+06
Aulixidens eugeniae	non-diadromous	100	100	2	10977.7
Aulonocranus dewindti	non-diadromous	92.83	87.44	1	42840.3
Aulopyge huegelii	non-diadromous	79.69	75.32	106	18775.2
Aurigequula fasciata	non-diadromous	95.76	95.67	11739	2.7968e+06
Auriglobus modestus	non-diadromous	84.68	76.64	296	204008
Auriglobus nefastus	non-diadromous	82.77	74.32	471	518634
Australoheros capixaba	non-diadromous	77.58	69.52	6	11453.4
Australoheros facetus	non-diadromous	43.35	40.38	39	63015.6
Austroglanis barnardi	non-diadromous	31.99	31.99	1	2886.1
Austroglanis gilli	non-diadromous	35.66	35.66	1	10127.2
Austroglanis sclateri	non-diadromous	9.98	7.73	22	299772
Austrolebias nigrofasciatus	non-diadromous	35.37	35.37	5	2728
Austrolebias wolterstorffi	non-diadromous	51.94	51.94	21	11716.7
Austronibea oedogenys	non-diadromous	95.64	95.64	35	9251.3
Auxis thazard	non-diadromous	91.16	89.72	175	52344.3
Awaous acritosus	non-diadromous	96.94	96.94	483	123898
Awaous aeneofuscus	non-diadromous	87.38	82.88	1397	1.26417e+06
Awaous banana	non-diadromous	96.41	93.74	366	106939
Awaous bustamantei	diadromous	100	100	5	1852.7
Awaous flavus	non-diadromous	97.86	88.4	20	14410.7
Awaous grammepomus	diadromous	90.67	90.45	5231	1.7907e+06
Awaous guamensis	diadromous	99.75	99.75	226	128453
Awaous lateristriga	diadromous	100	100	5	1852.7
Awaous macrorhynchus	non-diadromous	94.79	94.48	66	88765.8
Awaous melanocephalus	diadromous	100	100	598	64146.7
Awaous ocellaris	diadromous	99.92	99.92	1184	397753
Awaous tajasica	diadromous	94.22	88.82	330	101672
Axelrodia riesei	non-diadromous	100	86.17	2	6457.2
Axelrodia stigmatias	non-diadromous	76.56	40.21	1	28925.4
Axoclinus lucillae	non-diadromous	100	100	34	6661
Aztecula sallaei	non-diadromous	39.8	39.8	4	14203.9
Babka gymnotrachelus	non-diadromous	62.01	57.85	985	736868
Badis assamensis	non-diadromous	93.62	77.12	1	38372.5
Badis badis	non-diadromous	27	22.68	253	2063823
Badis blosyrus	non-diadromous	86.31	83.15	1	65043.2
Badis chittagongis	non-diadromous	84.15	84.15	40	27667.9
Badis corycaeus	non-diadromous	56.12	54.52	1	14781
Badis dibruensis	non-diadromous	100	100	1	3071.3
Badis ferrarisi	non-diadromous	100	100	1	9672.9
Badis kanabos	non-diadromous	81.04	81.04	1	48644.7
Badis khwae	non-diadromous	100	100	1	1902.3
Badis ruber	non-diadromous	72.65	51.83	139	345994
Badis siamensis	non-diadromous	87.36	87.36	66	18144.5
Badis tuivaiei	non-diadromous	100	100	3	16598.3
Bagarius bagarius	non-diadromous	58.75	49.72	16	27945.8
Bagarius rutilus	non-diadromous	42.66	32.07	6	83285.5
Bagarius suchus	non-diadromous	18.07	6.87	4	583144
Bagarius yarrelli	non-diadromous	20.82	19.11	663	2.86226e+06
Bagre bagre	non-diadromous	97.27	91.33	88	23633.5
Bagre marinus	non-diadromous	96.14	96.14	469	126306
Bagre panamensis	non-diadromous	100	100	85	5865.9
Bagre pinnimaculatus	non-diadromous	100	100	63	4095.2
Bagrichthys majusculus	non-diadromous	18.79	15.18	14	386524
Bagrichthys obscurus	non-diadromous	45.48	32.55	43	243802
Bagrus bajad	non-diadromous	56.93	43.68	234	1.97995e+06
Bagrus caeruleus	non-diadromous	74.34	74.34	1	13146.8
Bagrus docmak	non-diadromous	44.07	31.03	85	812860
Bagrus filamentosus	non-diadromous	100	100	1	5688.8
Bagrus lubosicus	non-diadromous	100	100	1	2322.7
Bagrus meridionalis	non-diadromous	100	100	1	28788.2
Bagrus orientalis	non-diadromous	97.24	92.82	37	200780
Bagrus ubangensis	non-diadromous	89.69	42.89	1	476701
Bagrus urostigma	non-diadromous	84.67	84.67	13	87434.9
Bahaba chaptis	non-diadromous	100	100	36	11256.2
Bairdiella chrysoura	non-diadromous	100	100	113	13742.4
Bairdiella icistia	non-diadromous	94.41	94.41	90	33510.7
Bairdiella ronchus	non-diadromous	96.42	96.42	304	68053.5
Balantiocheilos ambusticauda	non-diadromous	63.39	63.39	2	15144.4
Balistapus undulatus	non-diadromous	99.67	99.67	704	344756
Balitora brucei	non-diadromous	56.62	34.2	15	61814
Balitora burmanica	non-diadromous	91.37	48.55	3	90037.2
Balitora eddsi	non-diadromous	100	100	1	696
Balitora haithanhi	non-diadromous	51.3	37.56	1	6957.3
Balitora kwangsiensis	non-diadromous	10.47	9.44	25	453609
Balitora lancangjiangensis	non-diadromous	82.62	9.74	2	173680
Balitora meridionalis	non-diadromous	85.36	85.36	3	3321.6
Balitora mysorensis	non-diadromous	31.11	29.19	5	31082.2
Balitora nigrocorpa	non-diadromous	44.54	44.54	2	11581.9
Balitora vanlani	non-diadromous	51.3	37.56	1	6957.3
Balitora vanlongi	non-diadromous	51.3	37.56	1	6957.3
Balitoropsis zollingeri	non-diadromous	82.11	82.11	10	12790.2
Ballerus ballerus	non-diadromous	38.5	35.43	862	4.30576e+06
Ballerus sapa	non-diadromous	41.1	39.3	354	3.71957e+06
Bangana almorae	non-diadromous	100	100	1	3276.9
Bangana ariza	non-diadromous	29.17	27.81	877	3.67409e+06
Bangana behri	non-diadromous	27.18	4.9	1	141359
Bangana dero	non-diadromous	33.22	25.71	2	43527.7
Bangana diplostoma	non-diadromous	36.49	34.59	3	613450
Bangana elegans	non-diadromous	33.57	15.5	1	22312.4
Bangana lemassoni	non-diadromous	36.83	31.59	3	64061.6
Bangana lippa	non-diadromous	100	21.64	1	55391.5
Bangana sinkleri	non-diadromous	80.83	80.83	1	18360.5
Bangana tonkinensis	non-diadromous	19.65	18.14	2	34595
Bangana xanthogenys	non-diadromous	20.21	12.23	2	50315.5
Bangana yunnanensis	non-diadromous	18.29	5.44	3	645471
Barbatula altayensis	non-diadromous	65.2	64.88	300	1.60434e+06
Barbatula barbatula	non-diadromous	46.28	44.24	2303	7.37565e+06
Barbatula namiri	non-diadromous	54.57	54.57	71	64472.8
Barbatula samantica	non-diadromous	34.17	31.61	3	15140.2
Barbatula sturanyi	non-diadromous	40.55	27.49	6	5653.2
Barbatula toni	non-diadromous	71.19	69.49	140	168599
Barbatula tschaiyssuensis	non-diadromous	33.53	33.53	1	2649.3
Barbatula zetensis	non-diadromous	100	49.04	1	3073.9
Barbichthys laevis	non-diadromous	63.02	59.75	1035	1.57468e+06
Barbodes aurotaeniatus	non-diadromous	31.56	30.8	5	23007
Barbodes binotatus	non-diadromous	71.65	66.07	5137	4.46334e+06
Barbodes carnaticus	non-diadromous	38.59	37.12	17	40345.9
Barbodes lateristriga	non-diadromous	97.71	94.27	64	41931
Barbodes rhombeus	non-diadromous	49.9	49.69	39	43683.3
Barbodes semifasciolatus	non-diadromous	79.75	76.43	21	35308.5
Barboides gracilis	non-diadromous	94.91	91.66	139	66114.9
Barbonymus altus	non-diadromous	23.11	14.93	54	739258
Barbonymus gonionotus	non-diadromous	49.18	44.99	719	1.11874e+06
Barbonymus schwanenfeldii	non-diadromous	64.83	61.48	695	1.65567e+06
Barbopsis devecchii	non-diadromous	100	100	1	17793.5
Barbucca diabolica	non-diadromous	91.08	91.08	17	24809.5
Barbulifer ceuthoecus	non-diadromous	98.23	98.23	125	22492.4
Barbus alluaudi	non-diadromous	100	61.5	1	7844.1
Barbus balcanicus	non-diadromous	35.69	10.27	66	241909
Barbus barbus	non-diadromous	39.55	34.84	587	2.77082e+06
Barbus bergi	non-diadromous	71.71	71.71	26	15164.3
Barbus caninus	non-diadromous	53.54	52.93	133	177608
Barbus carpathicus	non-diadromous	59.45	59.45	3	144660
Barbus ciscaucasicus	non-diadromous	93.9	93.9	34	132973
Barbus cyclolepis	non-diadromous	50.17	42.6	187	209283
Barbus cyri	non-diadromous	46.58	46.58	3	19071.1
Barbus euboicus	non-diadromous	100	100	17	3467.7
Barbus haasi	non-diadromous	26.82	26.82	27	129213
Barbus hondeensis	non-diadromous	71.26	69.86	1	17933.6
Barbus kamaia	non-diadromous	53.66	34.35	1	35908.1
Barbus kubanicus	non-diadromous	75.84	75.84	1	43071.9
Barbus macedonicus	non-diadromous	68.13	51.02	52	69134.1
Barbus meridionalis	non-diadromous	50.95	50.95	86	101336
Barbus myersi	non-diadromous	100	100	1	16018
Barbus niluferensis	non-diadromous	18.57	9.77	1	23744.8
Barbus paucisquamatus	non-diadromous	92.96	92.96	1	80770.7
Barbus peloponnesius	non-diadromous	81.27	78.52	115	38821.8
Barbus pergamonensis	non-diadromous	53.26	47.72	61	68526.8
Barbus petenyi	non-diadromous	15.03	11.5	3	105342
Barbus plebejus	non-diadromous	56.77	55.21	417	224762
Barbus prespensis	non-diadromous	70.32	47.38	57	28451.9
Barbus rebeli	non-diadromous	27.1	15.75	6	18883.8
Barbus sperchiensis	non-diadromous	95.04	95.04	33	18330.4
Barbus strumicae	non-diadromous	54.09	36.41	24	29854.9
Barbus tauricus	non-diadromous	76.18	76.18	43	13452.8
Barbus tetraspilus	non-diadromous	100	100	1	29434.5
Barbus tyberinus	non-diadromous	67.98	67.98	173	101021
Barilius bakeri	non-diadromous	70.1	64.86	86	60197.2
Barilius barila	non-diadromous	65.1	55.69	3	19093.8
Barilius barna	non-diadromous	25.91	19.4	2	24967.3
Barilius bendelisis	non-diadromous	27.57	15.13	6	23724.8
Barilius bonarensis	non-diadromous	100	9.44	1	6502.3
Barilius canarensis	non-diadromous	82.35	82.35	9	4016.5
Barilius chatricensis	non-diadromous	100	100	1	1180.2
Barilius dimorphicus	non-diadromous	75.62	75.62	1	2367.5
Barilius dogarsinghi	non-diadromous	91.65	91.65	1	13304.8
Barilius evezardi	non-diadromous	11.4	11.4	1	12633.9
Barilius lairokensis	non-diadromous	100	100	1	4141.2
Barilius ngawa	non-diadromous	87.24	87.24	1	8601.2
Barilius radiolatus	non-diadromous	100	100	1	1062.8
Barilius tileo	non-diadromous	52.37	52.37	2	9868.9
Barilius vagra	non-diadromous	31.97	27	1	25725.3
Bario steindachneri	non-diadromous	83.9	47.85	2	13314.4
Baryancistrus beggini	non-diadromous	100	100	1	3621.3
Baryancistrus chrysolomus	non-diadromous	39.32	39.32	1	7656.9
Baryancistrus niveatus	non-diadromous	59.58	59.58	3	16382.5
Baryancistrus xanthellus	non-diadromous	51.29	51.29	1	12297.3
Bascanichthys scuticaris	non-diadromous	99.43	99.43	134	21822.1
Basilichthys australis	non-diadromous	91.63	91.63	32	9519
Basilichthys semotilus	non-diadromous	90.54	85.16	357	333396
Batasio affinis	non-diadromous	61.32	34.22	4	319876
Batasio batasio	non-diadromous	50.38	43.17	33	491915
Batasio dayi	non-diadromous	40.96	17.43	2	362857
Batasio elongatus	non-diadromous	100	100	27	21785.3
Batasio fasciolatus	non-diadromous	79.36	48.17	78	269668
Batasio fluviatilis	non-diadromous	80.54	74.03	270	131879
Batasio merianiensis	non-diadromous	84.2	76.86	1	109527
Batasio procerus	non-diadromous	100	86.92	1	18827.6
Batasio sharavatiensis	non-diadromous	38.37	38.37	10	14251.8
Batasio spilurus	non-diadromous	100	100	1	1189.9
Batasio tigrinus	non-diadromous	30.24	30.24	1	25675.3
Batasio travancoria	non-diadromous	78.79	72.9	14	10112.6
Bathyaethiops breuseghemi	non-diadromous	99.41	99.41	1	61175.4
Bathyaethiops caudomaculatus	non-diadromous	99.88	97.43	1	292041
Bathyaethiops greeni	non-diadromous	100	100	1	117857
Bathybates minor	non-diadromous	100	100	1	33257
Bathygobius andrei	non-diadromous	100	100	47	2237.1
Bathygobius casamancus	non-diadromous	100	100	29	2813.9
Bathygobius coalitus	non-diadromous	100	100	70	131549
Bathygobius cocosensis	non-diadromous	99.91	99.91	306	176292
Bathygobius cotticeps	non-diadromous	100	100	56	81659.7
Bathygobius fuscus	diadromous	95.38	95.38	242	52093.7
Bathygobius krefftii	non-diadromous	94.59	94.59	202	46371.1
Bathygobius laddi	non-diadromous	100	100	229	41025.3
Bathygobius meggitti	non-diadromous	96.04	96.04	127	25693.6
Bathygobius mystacium	non-diadromous	98.76	98.76	66	10205.4
Bathygobius ostreicola	diadromous	91.37	91.37	5	8081.1
Bathygobius ramosus	non-diadromous	98.13	97.65	263	52917.9
Bathygobius soporator	non-diadromous	95.73	91.79	1095	420474
Bathypterois parini	non-diadromous	100	100	1	902.2
Batrachoides goldmani	non-diadromous	100	60.64	2	7496.5
Batrachoides liberiensis	non-diadromous	89.82	89.82	28	4536.8
Batrachoides surinamensis	non-diadromous	97.26	97.26	61	14528.5
Batrachoides waltersi	non-diadromous	100	100	21	939.3
Batrachomoeus occidentalis	non-diadromous	100	100	7	1463.2
Batrochoglanis raninus	non-diadromous	55.65	40.65	5	28952.8
Batrochoglanis transmontanus	non-diadromous	100	64.57	10	18311.9
Batrochoglanis villosus	non-diadromous	81.11	42	6	58374.4
Beaufortia daon	non-diadromous	50.25	47.61	1	5193.1
Beaufortia leveretti	non-diadromous	16.22	15.62	340	609255
Bedotia albomarginata	non-diadromous	100	100	3	8355.3
Bedotia alveyi	non-diadromous	100	100	1	461.7
Bedotia geayi	non-diadromous	100	100	3	10813.1
Bedotia leucopteron	non-diadromous	100	100	2	1658.9
Bedotia longianalis	non-diadromous	100	96.13	25	7021.3
Bedotia madagascariensis	non-diadromous	100	97.66	19	11599.2
Bedotia marojejy	non-diadromous	100	100	1	2236.7
Bedotia masoala	non-diadromous	100	100	1	671.2
Bedotia tricolor	non-diadromous	100	100	1	691.6
Bellator gymnostethus	non-diadromous	100	100	58	12802.6
Bellator ribeiroi	non-diadromous	100	100	10	2410.7
Belobranchus belobranchus	non-diadromous	98.62	98.45	4783	1.26364e+06
Belodontichthys dinema	non-diadromous	68.11	68.11	3	9661
Belodontichthys truncatus	non-diadromous	18.99	12.25	7	542692
Belone belone	non-diadromous	98.69	98.69	123	23279.8
Belonesox belizanus	non-diadromous	92.01	86.1	146	98711.7
Belonion apodion	non-diadromous	95.37	62.84	1	17829.8
Belonion dibranchodon	non-diadromous	100	53.69	2	11043.1
Belonoglanis brieni	non-diadromous	100	100	1	11356.8
Belonoglanis tenuis	non-diadromous	70.77	40.19	1	724732
Belonophago hutsebouti	non-diadromous	100	97.94	1	346201
Belonophago tinanti	non-diadromous	93.42	74.54	1	257502
Belontia hasselti	non-diadromous	85.13	85.13	9	15558.9
Bengala elanga	non-diadromous	58.63	48.2	175	658705
Benitochromis batesii	non-diadromous	89.49	81.01	39	43030.8
Benitochromis nigrodorsalis	non-diadromous	100	100	26	6825.7
Benitochromis ufermanni	non-diadromous	100	100	13	10017.1
Benthophiloides brauneri	non-diadromous	65.69	65.69	103	66964
Benthophilus durrelli	non-diadromous	27.92	27.92	11	210748
Benthophilus granulosus	non-diadromous	98.27	98.27	509	170381
Benthophilus leobergius	non-diadromous	97.93	97.93	429	142566
Benthophilus macrocephalus	non-diadromous	97.89	97.89	423	140228
Benthophilus magistri	non-diadromous	92.91	92.91	87	24462.9
Benthophilus mahmudbejovi	non-diadromous	100	100	115	33102.9
Benthophilus nudus	non-diadromous	53.83	40.46	122	196358
Benthophilus stellatus	non-diadromous	50.89	50.89	95	95079.4
Bergiaria westermanni	non-diadromous	46.3	17.86	1	6175.6
Betadevario ramachandrani	non-diadromous	85.25	85.25	5	1210.5
Betta anabatoides	non-diadromous	90	90	46	33972.7
Betta apollon	non-diadromous	75.02	75.02	15	10444.3
Betta bellica	non-diadromous	87.4	87.4	19	12840.2
Betta edithae	non-diadromous	92.17	92.17	4	14756.2
Betta ferox	non-diadromous	84.08	84.08	14	4820.1
Betta fusca	non-diadromous	88.67	88.67	44	29979.3
Betta imbellis	non-diadromous	70.54	70.54	60	41908.2
Betta ocellata	non-diadromous	100	100	18	8454.3
Betta pallida	non-diadromous	92.86	92.86	29	6578.6
Betta picta	non-diadromous	75.09	75.09	119	47214
Betta pinguis	non-diadromous	100	100	2	17349
Betta prima	non-diadromous	68.28	61.35	141	153757
Betta pugnax	non-diadromous	89.39	89.39	53	33884.1
Betta rubra	non-diadromous	89.67	89.67	45	32871.4
Betta simplex	non-diadromous	100	100	1	204.4
Betta smaragdina	non-diadromous	11.9	6.74	1	210648
Betta stiktos	non-diadromous	100	67.48	1	4280.9
Betta taeniata	non-diadromous	88.93	88.93	45	30691.6
Bidyanus bidyanus	non-diadromous	38.1	38.1	30	138974
Bidyanus welchi	non-diadromous	97.01	97.01	2	39593.4
Biotodoma cupido	non-diadromous	74.04	44.76	8	118956
Biotodoma wavrini	non-diadromous	100	91.92	2	46024.5
Biotoecus dicentrarchus	non-diadromous	100	100	1	8862.4
Biotoecus opercularis	non-diadromous	100	59.94	2	39168.4
Bivibranchia bimaculata	non-diadromous	100	100	4	10566.7
Bivibranchia fowleri	non-diadromous	89.09	57.33	4	58501
Bivibranchia simulata	non-diadromous	95.65	94.3	80	266841
Bivibranchia velox	non-diadromous	40.42	31.67	4	27514.3
Biwia zezera	non-diadromous	56.65	56.65	16	11681.6
Bleheratherina pierucciae	non-diadromous	100	100	58	10891
Blicca bjoerkna	non-diadromous	44.34	42.2	2132	7.11168e+06
Bodianus diplotaenia	non-diadromous	100	100	262	51296.5
Bodianus mesothorax	non-diadromous	99.74	99.74	406	207272
Bodianus pulchellus	non-diadromous	100	100	41	6342.5
Bodianus rufus	non-diadromous	98.96	98.96	193	32325.4
Boesemania microlepis	non-diadromous	52.85	36.68	37	161454
Boleophthalmus birdsongi	non-diadromous	100	100	78	18132.2
Boleophthalmus caeruleomaculatus	non-diadromous	98.54	98.54	89	22462.1
Boleophthalmus dussumieri	diadromous	87.37	87.37	15	4105.8
Boleophthalmus pectinirostris	non-diadromous	57.1	57.1	37	13884.2
Bollmannia umbrosa	non-diadromous	76.92	76.92	15	4265.7
Boraras maculatus	non-diadromous	90.79	90.43	539	409861
Boraras micros	non-diadromous	43.36	43.36	1	4541.2
Boraras urophthalmoides	non-diadromous	84.82	84.82	35	68524.1
Bostockia porosa	non-diadromous	71.78	71.78	63	57207.2
Bostrychus africanus	diadromous	91.71	79.07	725	621299
Bostrychus sinensis	diadromous	88.74	88.55	1404	430348
Bostrychus zonatus	non-diadromous	100	100	380	144287
Bothus constellatus	non-diadromous	100	100	74	14954.3
Bothus maculiferus	non-diadromous	100	100	84	13427.1
Bothus myriaster	non-diadromous	100	100	42	10143.5
Bothus ocellatus	non-diadromous	98.45	98.45	249	50876.5
Bothus pantherinus	non-diadromous	99.3	99.3	470	107302
Botia histrionica	non-diadromous	26.48	12.21	1	184771
Botia kubotai	non-diadromous	94.47	94.47	2	12897
Botia lohachata	non-diadromous	47.44	42.8	3	28292
Boulengerella cuvieri	non-diadromous	66.8	43.01	22	141677
Boulengerella lateristriga	non-diadromous	100	63.27	2	28667.6
Boulengerella lucius	non-diadromous	67.73	43.24	22	154119
Boulengerella maculata	non-diadromous	79.37	44.97	5	105308
Boulengerella xyrekes	non-diadromous	85.53	45.31	43	2.86907e+06
Bovichtus variegatus	non-diadromous	95.86	95.86	185	36446.8
Brachionichthys australis	non-diadromous	97.11	97.11	38	13090.6
Brachirus elongatus	non-diadromous	68.17	68.08	43	55019.4
Brachirus harmandi	non-diadromous	30.63	14.46	15	336270
Brachirus niger	non-diadromous	100	100	49	6171.8
Brachirus orientalis	diadromous	98.61	93.45	32	11903.2
Brachirus pan	non-diadromous	78.72	78.72	1409	759296
Brachirus panoides	non-diadromous	93.49	90.95	1250	682485
Brachirus selheimi	non-diadromous	99.42	99.42	22	136765
Brachirus siamensis	non-diadromous	56.48	53.39	113	255218
Brachychalcinus copei	non-diadromous	77.67	67.72	4	191903
Brachychalcinus nummus	non-diadromous	86.21	39.22	1	72267.9
Brachychalcinus orbicularis	non-diadromous	77.09	70.62	10	52233.3
Brachydeuterus auritus	non-diadromous	100	100	28	6304
Brachygalaxias bullocki	non-diadromous	100	95.37	10	7582.2
Brachygalaxias gothei	non-diadromous	100	95.37	10	7582.2
Brachygobius doriae	non-diadromous	86.63	86.63	253	125066
Brachygobius kabiliensis	non-diadromous	90.08	90.08	88	113926
Brachygobius sabanus	non-diadromous	100	100	32	58783.4
Brachygobius xanthomelas	non-diadromous	89.21	87.42	77	124640
Brachygobius xanthozonus	non-diadromous	100	100	28	9638.1
Brachyhypopomus beebei	non-diadromous	84.28	53.11	13	58207
Brachyhypopomus bennetti	non-diadromous	75.65	58.11	1	9970
Brachyhypopomus brevirostris	non-diadromous	76.07	57.64	16	101043
Brachyhypopomus bullocki	non-diadromous	93.32	77.99	3	22200.1
Brachyhypopomus draco	non-diadromous	82.36	82.36	6	5708
Brachyhypopomus gauderio	non-diadromous	70.2	70.2	11	12650.2
Brachyhypopomus occidentalis	non-diadromous	94.06	84.72	76	32970.2
Brachyhypopomus walteri	non-diadromous	67.89	56.59	1	21489
Brachynectes fasciatus	non-diadromous	96.39	96.39	102	16496.1
Brachypetersius altus	non-diadromous	82.17	23.36	1	17403.4
Brachypetersius cadwaladeri	non-diadromous	99.49	43.61	1	127501
Brachypetersius huloti	non-diadromous	100	100	1	226224
Brachypetersius pseudonummifer	non-diadromous	99.74	37.98	1	138265
Brachyplatystoma filamentosum	non-diadromous	91.88	68.87	32	43346.2
Brachyplatystoma juruense	non-diadromous	91.91	84.02	2	23247.6
Brachyplatystoma platynemum	non-diadromous	66.87	54.27	7	4956.2
Brachyplatystoma rousseauxii	non-diadromous	53.02	31.26	16	5344036
Brachyplatystoma vaillantii	non-diadromous	88.27	88.25	40	43914.3
Brachyrhamdia heteropleura	non-diadromous	100	91.26	3	16567.5
Brachyrhamdia imitator	non-diadromous	89.65	89.65	1	43882
Brachyrhaphis cascajalensis	non-diadromous	98.29	94.26	55	14298.5
Brachyrhaphis episcopi	non-diadromous	98.41	91.92	39	9034.4
Brachyrhaphis holdridgei	non-diadromous	77.14	66.74	16	9592.9
Brachyrhaphis olomina	non-diadromous	79.16	68.68	52	20532.4
Brachyrhaphis parismina	non-diadromous	88.41	83.49	8	4292.8
Brachyrhaphis rhabdophora	non-diadromous	79.16	68.68	52	20532.4
Brachyrhaphis roseni	non-diadromous	93.05	60.25	27	14052.1
Brachyrhaphis roswithae	non-diadromous	84.1	70.22	170	60301.9
Brachyrhaphis terrabensis	non-diadromous	67.32	31.91	5	6787.6
Brachysomophis cirrocheilos	non-diadromous	100	100	10	1607.1
Bramocharax caballeroi	non-diadromous	100	100	1	4203.8
Brevimyrus niger	non-diadromous	59.77	48.5	148	1.26217e+06
Brevitrygon imbricata	diadromous	91.34	91.34	26	5950.5
Brevoortia aurea	non-diadromous	100	97.72	33	11935.7
Brevoortia gunteri	non-diadromous	91.78	91.78	125	46987.6
Brevoortia pectinata	non-diadromous	100	95.84	31	9729
Brevoortia tyrannus	non-diadromous	91.01	91.01	474	126158
Brienomyrus brachyistius	non-diadromous	83.92	71.69	371	838638
Brienomyrus longianalis	non-diadromous	92.19	79.1	253	279011
Brienomyrus niger	non-diadromous	100	92.12	3	3380.1
Brittanichthys axelrodi	non-diadromous	100	83.31	2	7664.7
Brochis multiradiatus	non-diadromous	72.53	66.68	1	23844
Brosmophyciops pautzkei	non-diadromous	100	100	132	27005.2
Brotula multibarbata	non-diadromous	99.57	99.57	317	140510
Bryaninops amplus	non-diadromous	100	100	159	29064.2
Bryaninops isis	diadromous	100	100	7	970.1
Bryaninops loki	non-diadromous	100	100	73	15925.5
Brycinus abeli	non-diadromous	100	100	1	5603.6
Brycinus affinis	non-diadromous	83.21	82.06	89	379026
Brycinus bimaculatus	non-diadromous	66.11	51.21	3	875728
Brycinus brevis	non-diadromous	77.21	60.61	82	86101
Brycinus carmesinus	non-diadromous	100	100	11	6481.8
Brycinus carolinae	non-diadromous	100	100	1	20790.6
Brycinus derhami	non-diadromous	94.11	79.25	28	22295.3
Brycinus grandisquamis	non-diadromous	69.51	29.14	12	989888
Brycinus humilis	non-diadromous	61.19	61.09	2	173361
Brycinus imberi	non-diadromous	62.26	41.35	475	3.52249e+06
Brycinus intermedius	non-diadromous	100	100	6	67916.7
Brycinus jacksonii	non-diadromous	50.49	37.4	2	214659
Brycinus kingsleyae	non-diadromous	89.97	55.34	119	804388
Brycinus lateralis	non-diadromous	64.23	45.78	94	1.74461e+06
Brycinus leuciscus	non-diadromous	48.28	35.33	8	576277
Brycinus longipinnis	non-diadromous	83.1	74.61	651	1.17771e+06
Brycinus luteus	non-diadromous	18.46	18.46	1	11663.3
Brycinus macrolepidotus	non-diadromous	65.25	44.8	496	4.4994e+06
Brycinus minutus	non-diadromous	100	100	1	7978.8
Brycinus nigricauda	non-diadromous	100	100	1	12785
Brycinus nurse	non-diadromous	55.55	42.79	350	3.31458e+06
Brycinus opisthotaenia	non-diadromous	95.23	80.17	16	220027
Brycinus peringueyi	non-diadromous	98.25	54.78	1	75912
Brycinus poptae	non-diadromous	70.19	58.85	1	366340
Brycinus rhodopleura	non-diadromous	100	100	1	33257
Brycinus sadleri	non-diadromous	52.27	36.74	3	151500
Brycon alburnus	non-diadromous	100	100	2	3089.3
Brycon amazonicus	non-diadromous	59.02	39.22	15	3.18972e+06
Brycon atrocaudatus	non-diadromous	92.59	78.92	9	18513.6
Brycon behreae	non-diadromous	85.29	68.52	46	18090
Brycon bicolor	non-diadromous	80.39	80.39	3	15387.6
Brycon chagrensis	non-diadromous	82.94	82.94	4	4290.4
Brycon coxeyi	non-diadromous	100	56.91	1	358.9
Brycon dentex	non-diadromous	94.8	75.92	10	31950.1
Brycon falcatus	non-diadromous	70.07	55.01	9	70262.3
Brycon fowleri	non-diadromous	77.51	77.51	2	2278.7
Brycon guatemalensis	non-diadromous	67.49	64.46	43	65339.5
Brycon henni	non-diadromous	46.96	31.18	7	37943.5
Brycon hilarii	non-diadromous	38.24	29.86	2	39192.7
Brycon insignis	non-diadromous	88.18	77.26	4	7389.4
Brycon labiatus	non-diadromous	43.75	43.75	1	5429.3
Brycon medemi	non-diadromous	100	100	1	3292
Brycon meeki	non-diadromous	90.72	90.72	28	13999.7
Brycon melanopterus	non-diadromous	93.94	59.49	2	57601.8
Brycon moorei	non-diadromous	64.26	63.56	10	65418.1
Brycon nattereri	non-diadromous	38.88	23.56	4	25025
Brycon oligolepis	non-diadromous	86.55	77.97	14	26135.6
Brycon opalinus	non-diadromous	52.42	23.44	2	12777.1
Brycon orbignyanus	non-diadromous	17.55	14.41	2	19149.7
Brycon orthotaenia	non-diadromous	44.06	39.92	5	217842
Brycon pesu	non-diadromous	73.19	45.79	14	118462
Brycon petrosus	non-diadromous	82.49	77.28	23	9751.7
Brycon polylepis	non-diadromous	47.13	26.8	87	2.67116e+06
Brycon posadae	non-diadromous	95.69	75.74	11	18349.9
Brycon rubricauda	non-diadromous	55.12	43.27	5	91356.6
Brycon sinuensis	non-diadromous	32.56	32.56	1	7360.2
Brycon stolzmanni	non-diadromous	100	52.73	1	10131.3
Brycon striatulus	non-diadromous	80.67	67.77	49	15208.1
Brycon whitei	non-diadromous	92.13	92.13	2	12623.8
Bryconacidnus ellisi	non-diadromous	52.32	15.66	1	87053
Bryconacidnus hemigrammus	non-diadromous	100	100	1	146
Bryconacidnus paipayensis	non-diadromous	91.22	44.39	1	16155.1
Bryconaethiops boulengeri	non-diadromous	77.38	36.99	3	1283426
Bryconaethiops macrops	non-diadromous	71.17	44.65	25	771208
Bryconaethiops microstoma	non-diadromous	81.32	54.38	22	1.23315e+06
Bryconaethiops quinquesquamae	non-diadromous	100	95.8	51	40700.8
Bryconamericus alfredae	non-diadromous	61.5	21.55	1	16980.4
Bryconamericus alpha	non-diadromous	63.06	43.3	4	33390.3
Bryconamericus andresoi	non-diadromous	100	53.91	2	4230.5
Bryconamericus arilepis	non-diadromous	100	78.02	1	2406.8
Bryconamericus bolivianus	non-diadromous	70.57	19.04	1	28584.8
Bryconamericus brevirostris	non-diadromous	94.19	90.26	5	9461.7
Bryconamericus caucanus	non-diadromous	29.55	21.65	2	21271.1
Bryconamericus cinarucoense	non-diadromous	96.62	96.62	3	30252.1
Bryconamericus cismontanus	non-diadromous	63.34	60.13	2	51264.7
Bryconamericus dahli	non-diadromous	100	77.13	5	13783.8
Bryconamericus deuterodonoides	non-diadromous	83.48	83.48	5	260406
Bryconamericus diaphanus	non-diadromous	65.44	16.56	1	25073.8
Bryconamericus ecai	non-diadromous	33.35	16.42	2	9465.5
Bryconamericus emperador	non-diadromous	96.27	94.01	73	82050
Bryconamericus exodon	non-diadromous	32.1	29.55	1	59153.3
Bryconamericus foncensis	non-diadromous	100	78.02	1	2406.8
Bryconamericus galvisi	non-diadromous	100	69.63	1	5981.8
Bryconamericus grosvenori	non-diadromous	100	26.4	1	16073.9
Bryconamericus guaytarae	non-diadromous	100	56.26	1	6362.7
Bryconamericus guizae	non-diadromous	100	100	1	2399.8
Bryconamericus huilae	non-diadromous	44.02	40.46	2	9460.4
Bryconamericus hyphesson	non-diadromous	100	76.06	6	32804.8
Bryconamericus icelus	non-diadromous	100	100	1	202.3
Bryconamericus ichoensis	non-diadromous	100	100	1	158.4
Bryconamericus iheringii	non-diadromous	28.98	24.17	63	159269
Bryconamericus ikaa	non-diadromous	95.27	36.82	1	10660.9
Bryconamericus microcephalus	non-diadromous	79.61	64.79	17	18505.3
Bryconamericus multiradiatus	non-diadromous	100	100	1	648.8
Bryconamericus orinocoense	non-diadromous	97.94	92.34	3	28998
Bryconamericus ornaticeps	non-diadromous	91.57	81.38	24	12014.5
Bryconamericus osgoodi	non-diadromous	86.76	51.11	1	13058.2
Bryconamericus pachacuti	non-diadromous	85.88	30	1	44644.7
Bryconamericus pectinatus	non-diadromous	74.34	74.34	1	13039.7
Bryconamericus peruanus	non-diadromous	80.87	72.36	20	19843.8
Bryconamericus phoenicopterus	non-diadromous	100	100	1	610
Bryconamericus plutarcoi	non-diadromous	41.61	35.86	1	4213.8
Bryconamericus scleroparius	non-diadromous	65.02	55.48	17	13303.1
Bryconamericus simus	non-diadromous	100	40.01	1	2383.9
Bryconamericus stramineus	non-diadromous	17.35	11.09	5	133202
Bryconamericus tolimae	non-diadromous	32.6	32.6	1	8371.6
Bryconamericus turiuba	non-diadromous	28.44	24.63	2	15714.5
Bryconamericus zamorensis	non-diadromous	100	31.85	1	5740.8
Bryconella pallidifrons	non-diadromous	82.32	44.58	1	22736.2
Bryconops affinis	non-diadromous	68.01	46.89	13	114068
Bryconops alburnoides	non-diadromous	79.9	53.4	6	113794
Bryconops caudomaculatus	non-diadromous	63.98	35.63	27	256249
Bryconops colanegra	non-diadromous	40.84	33.43	3	17399.5
Bryconops collettei	non-diadromous	68.08	66.64	2	12208.4
Bryconops disruptus	non-diadromous	100	50.39	1	12533.4
Bryconops giacopinii	non-diadromous	59.06	45.83	27	156608
Bryconops gracilis	non-diadromous	33.87	14.68	1	173317
Bryconops humeralis	non-diadromous	100	95.45	2	7357
Bryconops imitator	non-diadromous	80.39	80.39	2	65487.2
Bryconops inpai	non-diadromous	72.3	59.82	2	24433.4
Bryconops magoi	non-diadromous	100	88.5	4	6692.6
Bryconops melanurus	non-diadromous	67.94	56.01	44	220102
Bryconops transitoria	non-diadromous	100	100	1	4790.6
Bujurquina apoparuana	non-diadromous	100	100	1	7324.4
Bujurquina cordemadi	non-diadromous	100	67.23	1	51574.3
Bujurquina eurhinus	non-diadromous	81.88	26.83	1	51789.8
Bujurquina hophrys	non-diadromous	100	25.68	1	44931.9
Bujurquina huallagae	non-diadromous	100	32.6	1	67730.2
Bujurquina labiosa	non-diadromous	100	82.74	1	14162.5
Bujurquina mariae	non-diadromous	56.73	56.73	1	13026.6
Bujurquina megalospilus	non-diadromous	65.85	65.85	1	12982.6
Bujurquina moriorum	non-diadromous	100	37.3	1	22643.1
Bujurquina ortegai	non-diadromous	100	29.85	1	6024.2
Bujurquina pardus	non-diadromous	100	100	1	1034.5
Bujurquina robusta	non-diadromous	53.75	50.21	1	5556.7
Bujurquina syspilus	non-diadromous	94.74	50.46	1	60771.3
Bujurquina tambopatae	non-diadromous	100	43.51	1	55210.4
Bujurquina vittata	non-diadromous	37.69	34.22	5	61104.6
Bujurquina zamorensis	non-diadromous	100	32.94	1	6078.2
Bunaka gyrinoides	diadromous	93.9	93.66	4949	1.65921e+06
Bunocephalus aleuropsis	non-diadromous	57.15	39.85	3	16206.3
Bunocephalus amaurus	non-diadromous	73.42	65.94	12	44520
Bunocephalus chamaizelus	non-diadromous	100	35.99	1	7231.5
Bunocephalus colombianus	non-diadromous	89.01	89.01	3	17061.7
Bunocephalus coracoideus	non-diadromous	43.13	16.67	13	5.81466e+06
Bunocephalus doriae	non-diadromous	58.98	57.86	6	27503.2
Bunocephalus knerii	non-diadromous	85.26	46.41	2	1.84781e+06
Bunocephalus verrucosus	non-diadromous	82.05	36.84	3	42616
Butis amboinensis	diadromous	97.8	97.47	3613	1.0758e+06
Butis butis	diadromous	100	100	878	75398.3
Butis gymnopomus	non-diadromous	100	100	109	20103.9
Butis koilomatodon	diadromous	97.29	95.7	207	54299.8
Cabdio morar	non-diadromous	45.78	41.21	7	32813.7
Caecobarbus geertsii	non-diadromous	57.88	53.49	1	17927.3
Caenotropus labyrinthicus	non-diadromous	74.96	53.83	7	124086
Caenotropus maculosus	non-diadromous	100	54.48	5	24414.2
Caenotropus mestomorgmatos	non-diadromous	100	90.71	2	19851
Caffrogobius nudiceps	non-diadromous	100	100	12	2758.4
Cairnsichthys rhombosomoides	non-diadromous	100	100	9	4410.8
Calamus brachysomus	non-diadromous	99.15	99.15	208	42913.4
Calamus pennatula	non-diadromous	99.01	99.01	127	21229.3
Callechelys bilinearis	non-diadromous	100	100	33	5027.7
Callichthys callichthys	non-diadromous	51.03	38.14	146	294955
Callichthys fabricioi	non-diadromous	51.08	51.08	1	1286.9
Callichthys oibaensis	non-diadromous	100	100	1	602.3
Callionymus bairdi	non-diadromous	100	100	78	15292.2
Callionymus curvicornis	non-diadromous	76.29	76.29	59	15443.6
Callionymus enneactis	non-diadromous	100	100	101	18485
Callionymus hindsii	non-diadromous	100	100	12	2688.6
Callionymus octostigmatus	non-diadromous	100	100	13	4050.7
Callochromis macrops	non-diadromous	100	100	1	33257
Callochromis pleurospilus	non-diadromous	100	100	1	33257
Callogobius hasseltii	diadromous	97.8	97.8	190	34981.3
Callogobius mucosus	non-diadromous	97.03	97.03	261	48294.1
Callopanchax monroviae	non-diadromous	97.48	90	19	19350
Callopanchax occidentalis	non-diadromous	95.92	77.28	78	97870.4
Callopanchax toddi	non-diadromous	88.79	84.15	36	35628
Calophysus macropterus	non-diadromous	78.54	58.01	4	78088
Campostoma anomalum	non-diadromous	8.85	8.85	39	2.41669e+06
Campostoma oligolepis	non-diadromous	5.38	5.38	4	528496
Campostoma ornatum	non-diadromous	98.69	98.69	2	24523.3
Campostoma pauciradii	non-diadromous	14.27	14.27	3	49128.9
Campostoma pullum	non-diadromous	24.34	24.34	8	79690.2
Campostoma spadiceum	non-diadromous	5.94	5.94	1	25417.4
Campylomormyrus alces	non-diadromous	92.79	50.3	1	327721
Campylomormyrus cassaicus	non-diadromous	99.2	93.72	1	76893.2
Campylomormyrus christyi	non-diadromous	40.35	40.25	1	50775.4
Campylomormyrus curvirostris	non-diadromous	67.8	56.04	1	457776
Campylomormyrus elephas	non-diadromous	67.63	32.56	1	612074
Campylomormyrus luapulaensis	non-diadromous	100	56.55	1	44287.2
Campylomormyrus mirus	non-diadromous	59.87	44.87	1	239610
Campylomormyrus numenius	non-diadromous	64.33	33.76	1	451313
Campylomormyrus orycteropus	non-diadromous	100	48.44	1	12392.2
Campylomormyrus rhynchophorus	non-diadromous	79.21	32.43	1	834488
Campylomormyrus tamandua	non-diadromous	67.37	39.76	85	936756
Campylomormyrus tshokwe	non-diadromous	99.1	84.14	1	126835
Canthidermis maculata	non-diadromous	95.07	95.07	140	26901.6
Canthigaster bennetti	non-diadromous	99.54	99.54	388	80887.6
Canthigaster coronata	non-diadromous	100	100	18	3560.6
Canthigaster rostrata	non-diadromous	98.21	98.21	373	64826.7
Canthigaster valentini	non-diadromous	99.71	99.71	519	293090
Capoeta aculeata	non-diadromous	81.39	81.39	5	23213.9
Capoeta angorae	non-diadromous	72.68	72.68	65	39571.9
Capoeta antalyensis	non-diadromous	74.59	60.7	26	13727.8
Capoeta barroisi	non-diadromous	41.36	41.36	10	11861.5
Capoeta bergamae	non-diadromous	57.58	52.29	125	89611.5
Capoeta buhsei	non-diadromous	100	100	2	17666.9
Capoeta damascina	non-diadromous	72.68	72.68	65	39571.9
Capoeta ekmekciae	non-diadromous	71.66	37.13	17	40332.7
Capoeta erhani	non-diadromous	57.14	54.59	9	7301.9
Capoeta mauricii	non-diadromous	88.91	88.91	3	4403.9
Capoeta saadii	non-diadromous	100	100	10	26344.7
Capoeta turani	non-diadromous	42.6	31.79	10	8265.1
Capoetobrama kuschakewitschi	non-diadromous	66.42	66.42	70	274499
Caquetaia kraussii	non-diadromous	74.58	74.58	29	40566.6
Caquetaia myersi	non-diadromous	100	96.07	1	8632.3
Caquetaia spectabilis	non-diadromous	70.27	45.19	20	24295.5
Caracanthus unipinna	non-diadromous	100	100	140	26651.4
Caragobius urolepis	diadromous	91.84	91.84	333	119913
Carangoides armatus	non-diadromous	90.82	89.99	141	34011.4
Carangoides dinema	non-diadromous	100	100	53	9683.4
Carangoides equula	non-diadromous	97.87	97.87	29	7334.9
Carangoides ferdau	non-diadromous	95.59	95.59	197	31925.8
Carangoides hedlandensis	non-diadromous	99.81	99.81	145	145532
Carangoides malabaricus	diadromous	96.85	96.85	223	129642
Carangoides otrynter	non-diadromous	100	100	86	15042.3
Caranx bucculentus	non-diadromous	100	100	105	209325
Caranx caballus	non-diadromous	97.69	97.69	280	56092
Caranx caninus	non-diadromous	93.62	92.43	1063	249723
Caranx crysos	non-diadromous	94.02	93.6	496	96483
Caranx heberi	non-diadromous	92.44	92.44	182	40256.7
Caranx hippos	non-diadromous	93.62	92.43	1063	249723
Caranx ignobilis	non-diadromous	93.99	93.79	570	130808
Caranx latus	non-diadromous	95.46	95.22	829	166665
Caranx melampygus	non-diadromous	98.46	98.33	459	203112
Caranx papuensis	non-diadromous	98.83	98.83	186	106358
Caranx rhonchus	non-diadromous	95.38	95.38	59	9988.5
Caranx sexfasciatus	diadromous	96.97	96.62	996	303636
Caranx vinctus	non-diadromous	82.95	79.54	39	11886
Carasobarbus chantrei	non-diadromous	50.49	50.49	36	58786.3
Carasobarbus kosswigi	non-diadromous	12.34	12.34	1	19667.9
Carasobarbus luteus	non-diadromous	77.97	77.97	8	19778.8
Carassioides acuminatus	non-diadromous	30.6	29.05	90	153920
Carassioides phongnhaensis	non-diadromous	67.33	67.33	29	8538.3
Carassius auratus	non-diadromous	46.31	44.99	560	1.27843e+06
Carassius carassius	non-diadromous	52.71	52.58	1130	1.23441e+06
Carassius gibelio	non-diadromous	77.34	77.52	323	177229
Carcharhinus amboinensis	non-diadromous	100	100	54	86122.5
Carcharhinus brachyurus	non-diadromous	93.68	93.68	184	40099.4
Carcharhinus leucas	diadromous	98.46	98.46	303	147104
Carcharhinus limbatus	diadromous	95.47	95.47	368	88367.9
Carcharhinus melanopterus	diadromous	100	100	259	164337
Carcharhinus obscurus	non-diadromous	97.02	97.02	143	30859.4
Carcharhinus porosus	non-diadromous	95.65	95.65	68	19147.6
Carinotetraodon imitator	non-diadromous	100	64.72	10	5992.6
Carinotetraodon lorteti	non-diadromous	78.87	78.87	186	148413
Carlarius latiscutatus	non-diadromous	100	100	25	2737.5
Carlastyanax aurocaudatus	non-diadromous	69.71	67.53	1	10129.5
Carlhubbsia kidderi	non-diadromous	100	88.6	11	7127.2
Carlhubbsia stuarti	non-diadromous	100	100	2	3089.3
Carnegiella marthae	non-diadromous	63.15	44.92	3	96762.9
Carnegiella myersi	non-diadromous	46.34	18.47	1	51480.2
Carnegiella schereri	non-diadromous	68.23	44.16	2	11997.3
Carnegiella strigata	non-diadromous	87.78	59.44	25	159270
Carpiodes carpio	non-diadromous	6.45	6.45	94	2052091
Carpiodes cyprinus	non-diadromous	13.35	13.33	70	2.51059e+06
Carpiodes velifer	non-diadromous	18.17	18.17	21	864990
Caspiosoma caspium	non-diadromous	96.33	96.33	426	183266
Catathyridium garmani	diadromous	100	100	8	3764.1
Catathyridium jenynsii	non-diadromous	52.76	44.19	3	14956.7
Cathorops aguadulce	non-diadromous	94.44	79.69	24	19288.5
Cathorops arenatus	non-diadromous	100	100	61	5144.9
Cathorops fuerthii	non-diadromous	100	100	37	2089.8
Cathorops higuchii	non-diadromous	100	100	26	808
Cathorops hypophthalmus	non-diadromous	100	100	15	587.2
Cathorops melanopus	non-diadromous	100	98.04	40	10103.3
Cathorops spixii	non-diadromous	97.72	96.29	117	28301
Cathorops steindachneri	non-diadromous	100	100	32	1684.2
Cathorops tuyra	non-diadromous	100	100	47	2044.7
Catlocarpio siamensis	non-diadromous	23.08	17.47	31	537462
Catoprion mento	non-diadromous	60.49	47.42	19	74918.6
Catostomus ardens	non-diadromous	24.82	24.82	13	213187
Catostomus catostomus	non-diadromous	59.18	55.71	2770	9.39452e+06
Catostomus clarkii	non-diadromous	16.75	16.75	3	153738
Catostomus columbianus	non-diadromous	17.54	17.54	6	114573
Catostomus commersonii	non-diadromous	19.44	19.39	353	2.1404e+06
Catostomus discobolus	non-diadromous	17.8	17.8	4	333671
Catostomus fumeiventris	non-diadromous	34.47	34.47	1	8279.1
Catostomus insignis	non-diadromous	17.32	17.32	4	112342
Catostomus latipinnis	non-diadromous	16.48	16.48	1	326129
Catostomus macrocheilus	non-diadromous	27.85	27.85	35	170043
Catostomus microps	non-diadromous	84.36	84.36	2	7681
Catostomus occidentalis	non-diadromous	26.29	26.29	94	201616
Catostomus occidentalis occidentalis	non-diadromous	21.88	21.88	41	74056.5
Catostomus platyrhynchus	non-diadromous	23.79	23.79	55	1.10041e+06
Catostomus plebeius	non-diadromous	22.65	22.65	2	81157.2
Catostomus rimiculus	non-diadromous	50.24	50.24	4	43483.7
Catostomus santaanae	non-diadromous	39.65	39.65	6	13034.7
Catostomus snyderi	non-diadromous	36.55	36.55	3	27429.8
Catostomus tahoensis	non-diadromous	64.34	64.34	44	124137
Catostomus tsiltcoosensis	non-diadromous	69.51	69.51	16	17060.7
Catostomus utawana	non-diadromous	18.89	18.89	2	19040.7
Catostomus warnerensis	non-diadromous	77.54	77.54	7	12546.9
Caulolatilus princeps	non-diadromous	92.56	92.56	215	49066.3
Centrarchus macropterus	non-diadromous	43.48	43.48	433	841912
Centriscus scutatus	non-diadromous	99.33	99.33	280	181348
Centrochir crocodili	non-diadromous	85.17	85.17	8	48828.2
Centrodoras brachiatus	non-diadromous	100	100	2	18680.6
Centrogenys vaigiensis	non-diadromous	98.19	98.19	289	63549.9
Centromochlus altae	non-diadromous	100	100	1	1065.3
Centromochlus existimatus	non-diadromous	100	100	1	13352.2
Centromochlus heckelii	non-diadromous	89.75	58.24	6	65413.3
Centromochlus perugiae	non-diadromous	57.07	30.3	9	120682
Centromochlus reticulatus	non-diadromous	100	75.63	2	31905.8
Centropogon australis	non-diadromous	88.62	88.62	216	61320.8
Centropomus armatus	non-diadromous	96.69	96.69	42	7892.9
Centropomus ensiferus	diadromous	100	100	236	14829.1
Centropomus medius	non-diadromous	97.35	97.35	279	54914.5
Centropomus mexicanus	non-diadromous	100	100	168	10489.7
Centropomus nigrescens	non-diadromous	100	100	63	3972.2
Centropomus parallelus	diadromous	100	100	173	10791.3
Centropomus pectinatus	non-diadromous	100	100	249	15763.7
Centropomus poeyi	non-diadromous	100	100	30	2007.6
Centropomus robalito	non-diadromous	80.15	80.15	71	19148.3
Centropomus undecimalis	diadromous	100	100	291	18316.2
Centropomus viridis	non-diadromous	96.22	96.22	57	11364
Centropristis philadelphica	non-diadromous	92.19	92.19	221	60444.2
Centropyge aurantonotus	non-diadromous	100	100	1	463.3
Centropyge bicolor	non-diadromous	99.89	99.89	357	265566
Centropyge vrolikii	non-diadromous	100	100	466	215884
Cephalocassis jatia	diadromous	100	100	16	11989.9
Cephalopholis boenak	non-diadromous	98.64	98.64	592	230808
Cephalopholis formosa	non-diadromous	91.43	91.43	112	21958.2
Cephalopholis leopardus	non-diadromous	100	100	232	162251
Cephalopholis panamensis	non-diadromous	100	100	166	33287.6
Cephalopholis sonnerati	non-diadromous	98.39	96.98	97	20048.2
Cephalosilurus fowleri	non-diadromous	27.95	21.5	20	300344
Ceratobranchia binghami	non-diadromous	77.85	14.24	1	103845
Ceratobranchia delotaenia	non-diadromous	50.64	28.83	1	38752.3
Ceratobranchia obtusirostris	non-diadromous	88.01	40.13	2	53509.5
Ceratobregma helenae	non-diadromous	100	100	50	124860
Ceratoglanis pachynema	non-diadromous	60.95	60.95	5	10222
Cerdale floridana	non-diadromous	100	100	48	9121.2
Cestraeus goldiei	non-diadromous	99.6	99.46	3216	824227
Cestraeus oxyrhyncus	non-diadromous	98.63	98.46	4611	1.3069e+06
Cestraeus plicatilis	diadromous	99.24	99.24	771	432764
Cetengraulis edentulus	non-diadromous	95.71	93.61	269	58967.1
Cetengraulis mysticetus	non-diadromous	87.45	87.45	89	16868.8
Cetopsidium morenoi	non-diadromous	92.42	79.63	2	19610.3
Cetopsidium pemon	non-diadromous	76.46	76.46	2	11232.4
Cetopsis amphiloxa	non-diadromous	100	100	13	7762.8
Cetopsis baudoensis	non-diadromous	100	100	1	246.1
Cetopsis candiru	non-diadromous	59.85	53.28	6	15295.2
Cetopsis coecutiens	non-diadromous	66.2	61.32	3	51549
Cetopsis fimbriata	non-diadromous	100	100	1	1616
Cetopsis gobioides	non-diadromous	19.56	18.01	2	13049.2
Cetopsis jurubidae	non-diadromous	100	100	1	341.5
Cetopsis montana	non-diadromous	100	44.68	1	27309.8
Cetopsis orinoco	non-diadromous	51.23	51.23	1	16021.6
Cetopsis othonops	non-diadromous	62.01	59.64	2	64925.3
Cetopsis pearsoni	non-diadromous	99.78	47.47	1	139229
Cetopsis plumbea	non-diadromous	60.15	18.97	2	36248.7
Cetopsorhamdia boquillae	non-diadromous	33.04	28.01	2	22711.5
Cetopsorhamdia filamentosa	non-diadromous	88.62	23.18	1	7543.2
Cetopsorhamdia iheringi	non-diadromous	12.75	8.51	5	86847.5
Cetopsorhamdia insidiosa	non-diadromous	100	100	3	11467.8
Cetopsorhamdia molinae	non-diadromous	90.92	79.72	4	9522.2
Cetopsorhamdia nasus	non-diadromous	54.49	44.87	8	80448.9
Cetopsorhamdia orinoco	non-diadromous	78.8	29.26	2	20466.7
Chaca bankanensis	non-diadromous	93.15	93.15	206	113423
Chaca burmensis	non-diadromous	49.88	31.2	128	540812
Chaenogobius annularis	non-diadromous	100	100	113	14345.8
Chaenomugil proboscideus	non-diadromous	100	100	195	39125.7
Chaetobranchopsis australis	non-diadromous	61.77	61.77	1	4424.7
Chaetobranchopsis orbicularis	non-diadromous	59.25	49.23	2	29623.8
Chaetobranchus flavescens	non-diadromous	90.32	72.02	12	59039.2
Chaetodipterus faber	non-diadromous	95.58	94.71	758	164364
Chaetodipterus zonatus	non-diadromous	93.28	93.28	126	31736.6
Chaetodon auriga	non-diadromous	99.3	99.3	559	291499
Chaetodon capistratus	non-diadromous	100	100	326	55020.4
Chaetodon citrinellus	non-diadromous	99.85	99.85	434	205977
Chaetodon humeralis	non-diadromous	98.65	98.65	260	52511.3
Chaetodon lunula	non-diadromous	99.83	99.83	583	308639
Chaetodon lunulatus	non-diadromous	99.83	99.83	583	308639
Chaetodon melannotus	non-diadromous	99.76	99.76	473	217329
Chaetodon ocellatus	non-diadromous	98.26	98.26	307	49899.3
Chaetodon octofasciatus	non-diadromous	98.96	98.96	351	74859.6
Chaetodon sedentarius	non-diadromous	98.16	98.16	117	19998.2
Chaetodon striatus	non-diadromous	99.6	99.6	348	51941.2
Chaetodon triangulum	non-diadromous	100	100	39	7658.5
Chaetodon trifasciatus	non-diadromous	99.7	99.7	422	197404
Chaetodon vagabundus	non-diadromous	99.37	99.02	699	331625
Chaetodontoplus mesoleucus	non-diadromous	100	100	202	48635
Chaetostoma aequinoctiale	non-diadromous	100	67.97	14	34764.8
Chaetostoma alternifasciatum	non-diadromous	100	100	1	1065.3
Chaetostoma anale	non-diadromous	50.21	50.21	1	3112.1
Chaetostoma anomalum	non-diadromous	80.43	80.43	3	13779.2
Chaetostoma bifurcum	non-diadromous	94.73	69.09	4	10446.2
Chaetostoma branickii	non-diadromous	100	32.35	1	17565.9
Chaetostoma breve	non-diadromous	73.63	12.72	1	14464.2
Chaetostoma brevilabiatum	non-diadromous	100	100	1	11618.7
Chaetostoma changae	non-diadromous	100	100	1	171.4
Chaetostoma daidalmatos	non-diadromous	100	100	1	171.4
Chaetostoma dermorhynchum	non-diadromous	100	55.76	1	12440.6
Chaetostoma dorsale	non-diadromous	77.9	66.14	1	14109.1
Chaetostoma fischeri	non-diadromous	84.47	84.47	19	12543.4
Chaetostoma lepturum	non-diadromous	100	100	2	924.2
Chaetostoma leucomelas	non-diadromous	43.68	25.2	4	33905.3
Chaetostoma lineopunctatum	non-diadromous	76.64	11.13	1	132900
Chaetostoma loborhynchos	non-diadromous	100	100	1	501.4
Chaetostoma marginatum	non-diadromous	96.43	58.83	4	21610.8
Chaetostoma marmorescens	non-diadromous	57.34	57.34	1	999.9
Chaetostoma microps	non-diadromous	94.53	14.7	2	27811.2
Chaetostoma milesi	non-diadromous	51.72	51.72	2	18132.6
Chaetostoma mollinasum	non-diadromous	100	30.28	1	1737.9
Chaetostoma niveum	non-diadromous	100	100	1	341.5
Chaetostoma palmeri	non-diadromous	100	100	1	1953.4
Chaetostoma patiae	non-diadromous	100	80.13	2	9120.3
Chaetostoma paucispinis	non-diadromous	100	100	1	569.1
Chaetostoma stroumpoulos	non-diadromous	100	100	1	238.9
Chaetostoma taczanowskii	non-diadromous	93.87	31.42	1	23603.3
Chaetostoma thomsoni	non-diadromous	47.85	39.28	14	102322
Chaetostoma vagum	non-diadromous	100	100	1	3155.2
Chagunius baileyi	non-diadromous	95.26	62.81	5	49038.5
Chagunius chagunio	non-diadromous	21.32	16.47	4	119847
Chalceus epakros	non-diadromous	76.86	52.55	4	66880.5
Chalceus erythrurus	non-diadromous	46.98	42.17	2	37377.9
Chalceus fasciatus	non-diadromous	43.7	36.39	365	636003
Chalceus macrolepidotus	non-diadromous	93.75	69.84	8	55231.7
Chanda nama	non-diadromous	41.56	41.56	33	37500.3
Chandramara chandramara	non-diadromous	45.55	45.55	1	11466.8
Channa argus	non-diadromous	72.39	72.39	106	50177.1
Channa asiatica	non-diadromous	30.46	27.63	9	54744.5
Channa aurantimaculata	non-diadromous	97.46	75.69	1	33608.1
Channa bleheri	non-diadromous	94.06	83.96	1	64335.6
Channa burmanica	non-diadromous	100	100	2	23504.1
Channa gachua	non-diadromous	39.54	35.8	6254	1.58566e+07
Channa lucius	non-diadromous	60.38	53.91	349	461973
Channa maculata	non-diadromous	32.12	30.79	271	600346
Channa marulioides	non-diadromous	90.46	90.37	532	447049
Channa marulius	non-diadromous	26.73	22.25	2454	9.13192e+06
Channa melasoma	non-diadromous	76.2	74.58	56	25311.4
Channa micropeltes	non-diadromous	57.82	57.82	12	20732.6
Channa orientalis	non-diadromous	51.19	44.61	37	54626.4
Channa ornatipinnis	non-diadromous	92.44	92.44	1	11997.7
Channa pulchra	non-diadromous	100	100	9	9165.9
Channa punctata	non-diadromous	49.11	47.6	43	67727.1
Channallabes apus	non-diadromous	73.67	48.3	36	1.03597e+06
Channallabes sanghaensis	non-diadromous	100	100	2	29880.6
Chanodichthys dabryi	non-diadromous	35.67	28.19	488	5.85194e+06
Chanodichthys flavipinnis	non-diadromous	46.73	36.59	35	47411.5
Chanos chanos	diadromous	100	100	1060	102365
Chapalichthys encaustus	non-diadromous	43.19	43.19	2	7066.4
Characidium alipioi	non-diadromous	49.02	36.92	4	15799.3
Characidium amaila	non-diadromous	100	47.02	1	2291.6
Characidium bimaculatum	non-diadromous	30.74	30.74	11	31318.8
Characidium boavistae	non-diadromous	95.73	95.73	5	19833.8
Characidium boehlkei	non-diadromous	100	59	1	31548.2
Characidium bolivianum	non-diadromous	82.38	26.44	1	112759
Characidium brevirostre	non-diadromous	88.97	48.52	58	156288
Characidium caucanum	non-diadromous	41.11	30.21	2	65191.2
Characidium chupa	non-diadromous	76.87	76.87	5	10774.9
Characidium declivirostre	non-diadromous	67.74	58.12	3	46125.7
Characidium etheostoma	non-diadromous	78.22	71.04	4	34619.3
Characidium fasciatum	non-diadromous	39.28	27.81	9	99701.3
Characidium gomesi	non-diadromous	16.68	15.76	4	76503.5
Characidium hasemani	non-diadromous	70.49	60	3	23473.6
Characidium heinianum	non-diadromous	100	100	1	203.9
Characidium japuhybense	non-diadromous	90.64	78.88	13	5073.4
Characidium lanei	non-diadromous	69.7	53.84	52	44328.3
Characidium laterale	non-diadromous	71.8	49.75	5	32433.6
Characidium lauroi	non-diadromous	51.06	37.57	4	8939.9
Characidium longum	non-diadromous	100	89.09	2	24709
Characidium occidentale	non-diadromous	51.49	51.49	18	9800.7
Characidium oiticicai	non-diadromous	22.57	22.57	2	9576.5
Characidium orientale	non-diadromous	39.73	34.37	9	26283
Characidium pellucidum	non-diadromous	90.39	44.98	3	43289.7
Characidium phoxocephalum	non-diadromous	39.24	28.81	3	72027.9
Characidium pteroides	non-diadromous	100	90.39	5	53161.3
Characidium pterostictum	non-diadromous	48	38.03	39	91119.2
Characidium purpuratum	non-diadromous	90.37	49.28	2	85753.3
Characidium rachovii	non-diadromous	86.33	82.67	21	14797.5
Characidium sanctjohanni	non-diadromous	100	100	2	463.4
Characidium schubarti	non-diadromous	46.28	18.97	2	30914.5
Characidium steindachneri	non-diadromous	97.61	68.34	4	81085.9
Characidium tenue	non-diadromous	40.85	40.85	19	24729.6
Characidium timbuiense	non-diadromous	71.05	38.92	6	10457.4
Characidium vidali	non-diadromous	84.05	74.56	23	15122.1
Characidium zebra	non-diadromous	36.69	28.2	48	399417
Characodon audax	non-diadromous	17.31	17.31	1	7999.1
Characodon garmani	non-diadromous	17.31	17.31	1	7999.1
Characodon lateralis	non-diadromous	17.31	17.31	1	7999.1
Charax condei	non-diadromous	96.07	67	2	27414.4
Charax gibbosus	non-diadromous	79.4	61.51	31	136367
Charax leticiae	non-diadromous	53.94	52.45	5	20738.9
Charax macrolepis	non-diadromous	84.14	83.19	2	184273
Charax michaeli	non-diadromous	100	41.63	1	29919.1
Charax stenopterus	non-diadromous	62.3	58.52	28	53493.5
Charax tectifer	non-diadromous	67.16	35.11	2	108295
Chasmistes brevirostris	non-diadromous	32.07	32.07	1	23173
Chasmistes cujus	non-diadromous	69.69	69.69	16	25888
Chasmistes liorus	non-diadromous	24.3	24.3	1	9973.5
Chasmocranus brevior	non-diadromous	94.87	54.72	4	12240.7
Chasmocranus longior	non-diadromous	96.78	71.37	6	23830.8
Chasmocranus lopezi	non-diadromous	100	52.73	3	10310.9
Chasmocranus peruanus	non-diadromous	100	86.3	1	1708.8
Chasmocranus quadrizonatus	non-diadromous	100	100	1	500.9
Chasmocranus rosae	non-diadromous	78.28	76.53	2	103948
Chaudhuria caudata	non-diadromous	38.83	28.56	106	478466
Chaudhuria fusipinnis	non-diadromous	65.52	35.22	1	1807.7
Cheilinus oxycephalus	non-diadromous	100	100	262	238254
Cheilinus trilobatus	non-diadromous	100	100	662	245477
Cheilodactylus fuscus	non-diadromous	90.23	90.23	112	29740.6
Cheilodactylus rubrolabiatus	non-diadromous	100	100	42	5695.4
Cheilodipterus quinquelineatus	non-diadromous	99.73	99.44	639	311950
Cheilopogon cyanopterus	non-diadromous	99.17	99.17	81	18891.7
Cheilopogon heterurus	non-diadromous	100	100	34	6571.8
Cheimarrichthys fosteri	diadromous	93.8	93.17	352	157147
Cheirocerus eques	non-diadromous	56.3	23.75	1	34895.3
Cheirocerus goeldii	non-diadromous	95.79	95.79	1	18955.1
Cheirodon ibicuhiensis	non-diadromous	55.76	54.7	36	37792.7
Cheirodon interruptus	non-diadromous	53.86	50.44	49	63126
Cheirodon luelingi	non-diadromous	44.69	44.17	1	9097.3
Cheirodon ortegai	non-diadromous	100	100	1	1222.1
Cheirodontops geayi	non-diadromous	68.93	65.56	2	36459.6
Chela cachius	non-diadromous	50.88	50.88	3	8208.1
Chelaethiops bibie	non-diadromous	54.27	43.87	87	540250
Chelaethiops congicus	non-diadromous	88.24	42.67	2	447077
Chelaethiops elongatus	non-diadromous	69.5	39.14	1	663475
Chelidonichthys kumu	non-diadromous	100	100	361	32759.1
Chelmon rostratus	non-diadromous	98.92	98.92	300	57469.3
Chelmonops curiosus	non-diadromous	100	100	119	17772.6
Chelon dumerili	diadromous	100	100	24	3619.6
Chelon labrosus	diadromous	89.93	88.24	5257	1.50665e+06
Chelon melinopterus	non-diadromous	92.2	92.13	6827	1.64174e+06
Chelon subviridis	non-diadromous	92.4	92.4	51	13379.1
Chelonodon patoca	diadromous	97.33	96.95	1329	225540
Chendol lubricus	non-diadromous	100	100	1	4970.8
Chetia brevicauda	non-diadromous	49.09	35.81	7	60597
Chetia brevis	non-diadromous	34.74	34.61	34	48379.7
Chetia flaviventris	non-diadromous	11.54	11.54	2	239957
Chetia gracilis	non-diadromous	81.38	73.95	3	29282.1
Chetia mola	non-diadromous	100	91.71	1	47965.1
Chetia welwitschi	non-diadromous	90.6	90.6	3	38500.6
Chiapaheros grammodes	non-diadromous	45.24	44.88	1	3937.4
Chilatherina alleni	non-diadromous	100	100	3	4708.6
Chilatherina fasciata	non-diadromous	87.92	87.92	3	7916.2
Chilodus punctatus	non-diadromous	82.54	56.69	10	153576
Chiloglanis angolensis	non-diadromous	100	100	2	9470.7
Chiloglanis anoterus	non-diadromous	39.61	39.61	29	72385.7
Chiloglanis asymetricaudalis	non-diadromous	69.5	49.53	1	9583.3
Chiloglanis batesii	non-diadromous	82.97	46.45	42	843600
Chiloglanis benuensis	non-diadromous	52.32	34.46	1	12042.1
Chiloglanis bifurcus	non-diadromous	9.13	8.7	1	21710.5
Chiloglanis carnosus	non-diadromous	31.67	30.86	1	16912.2
Chiloglanis congicus	non-diadromous	32.22	27.01	1	47424.7
Chiloglanis deckenii	non-diadromous	60.13	45.16	70	192167
Chiloglanis disneyi	non-diadromous	100	100	11	9635.1
Chiloglanis elisabethianus	non-diadromous	95.89	34.06	1	32397.3
Chiloglanis emarginatus	non-diadromous	30.16	30.16	14	48870
Chiloglanis fasciatus	non-diadromous	98.28	83.6	2	737131
Chiloglanis igamba	non-diadromous	100	100	1	3707.7
Chiloglanis kalambo	non-diadromous	100	100	1	5266.7
Chiloglanis kazumbei	non-diadromous	100	100	1	6155.6
Chiloglanis lufirae	non-diadromous	100	100	1	6974.4
Chiloglanis lukugae	non-diadromous	94.12	46.81	2	476036
Chiloglanis macropterus	non-diadromous	100	50.2	1	12923.3
Chiloglanis marlieri	non-diadromous	100	100	1	2830.8
Chiloglanis microps	non-diadromous	100	100	1	14030
Chiloglanis modjensis	non-diadromous	100	100	1	29540.5
Chiloglanis neumanni	non-diadromous	72.55	72.55	3	12872
Chiloglanis niger	non-diadromous	100	100	1	5990.8
Chiloglanis niloticus	non-diadromous	94.81	94.81	1	118639
Chiloglanis occidentalis	non-diadromous	87.46	56.93	52	274933
Chiloglanis paratus	non-diadromous	14.51	14.49	36	311812
Chiloglanis pojeri	non-diadromous	99.54	99.54	1	203569
Chiloglanis polyodon	non-diadromous	100	50.07	1	14286.3
Chiloglanis polypogon	non-diadromous	100	100	1	10727.2
Chiloglanis pretoriae	non-diadromous	8.55	8.52	11	263458
Chiloglanis reticulatus	non-diadromous	34.04	34.04	1	8165.2
Chiloglanis rukwaensis	non-diadromous	100	100	1	74484.8
Chiloglanis ruziziensis	non-diadromous	60.1	43.49	1	10528.3
Chiloglanis sardinhai	non-diadromous	53.7	53.7	7	23505.8
Chiloglanis somereni	non-diadromous	74.66	52.97	2	47366.7
Chiloglanis swierstrai	non-diadromous	14.74	14.72	35	265055
Chiloglanis trilobatus	non-diadromous	100	100	1	22625.4
Chiloglanis voltae	non-diadromous	72.03	24.78	2	103555
Chiloglanis waterloti	non-diadromous	100	50.8	3	11245.3
Chilomycterus antillarum	non-diadromous	90.01	90.01	60	13916.7
Chilomycterus schoepfii	non-diadromous	93.68	93.68	492	112217
Chilorhinus suensonii	non-diadromous	96.93	96.93	153	21653.3
Chiloscyllium indicum	non-diadromous	99.47	99.47	185	45070.9
Chiloscyllium plagiosum	non-diadromous	100	100	28	7718.3
Chirocentrodon bleekerianus	non-diadromous	97.8	96.33	133	27559
Chirodactylus brachydactylus	non-diadromous	100	100	12	1618.8
Chironemus marmoratus	non-diadromous	98.38	98.38	170	36984.4
Chirostoma arge	non-diadromous	9.35	9.35	1	9510.6
Chirostoma attenuatum	non-diadromous	100	100	1	131.1
Chirostoma chapalae	non-diadromous	52.65	52.65	1	4250.9
Chirostoma jordani	non-diadromous	47.65	47.65	6	26388.8
Chitala blanci	non-diadromous	24.79	6	1	133624
Chitala lopis	non-diadromous	56.26	50.82	139	353836
Chitala ornata	non-diadromous	29.33	22.53	97	503499
Chlamydogobius eremius	non-diadromous	98.94	98.94	12	57953.8
Chlamydogobius gloveri	non-diadromous	100	100	1	2613.4
Chlamydogobius japalpa	non-diadromous	100	100	2	6742.2
Chlamydogobius ranunculus	non-diadromous	98.87	98.87	108	47778
Chloroscombrus chrysurus	non-diadromous	95.97	95.74	793	173865
Chloroscombrus orqueta	non-diadromous	97.29	97.29	141	26058.4
Chlorurus bleekeri	non-diadromous	99.09	99.09	148	25060.9
Chlorurus japanensis	non-diadromous	100	100	81	131009
Choerodon anchorago	non-diadromous	100	100	226	44110.8
Choerodon schoenleinii	non-diadromous	99.83	99.83	237	168498
Choeroichthys brachysoma	non-diadromous	100	100	210	113975
Choeroichthys sculptus	non-diadromous	100	100	178	29294.1
Chologaster cornuta	non-diadromous	84.48	84.48	128	150025
Chondrostoma angorense	non-diadromous	44.38	41.95	6	35375.3
Chondrostoma beysehirense	non-diadromous	88.99	88.99	1	4429.1
Chondrostoma fahirae	non-diadromous	35.12	35.12	2	3565.4
Chondrostoma holmwoodii	non-diadromous	56.53	53.29	27	40552.8
Chondrostoma kinzelbachi	non-diadromous	50.49	50.49	36	58786.3
Chondrostoma knerii	non-diadromous	65.36	56.47	113	21107
Chondrostoma kubanicum	non-diadromous	58.99	58.99	16	35227
Chondrostoma meandrense	non-diadromous	45.65	43.23	22	39846.4
Chondrostoma nasus	non-diadromous	34.38	30.16	265	2.49604e+06
Chondrostoma oxyrhynchum	non-diadromous	92.3	92.3	37	123298
Chondrostoma phoxinus	non-diadromous	72.91	67.71	57	10671.2
Chondrostoma prespense	non-diadromous	61.23	61.23	5	1393.7
Chondrostoma soetta	non-diadromous	49.85	48.83	94	143402
Chondrostoma vardarense	non-diadromous	48.04	31.92	99	171437
Chondrostoma variabile	non-diadromous	35.46	35.46	166	2.02848e+06
Chriodorus atherinoides	non-diadromous	100	100	97	16554.3
Chromidotilapia guntheri	non-diadromous	63.5	54	332	1.06467e+06
Chromidotilapia regani	non-diadromous	99.69	99.69	1	91117.5
Chromidotilapia schoutedeni	non-diadromous	98.95	69.1	1	81715.3
Chromis amboinensis	non-diadromous	99.87	99.87	288	172677
Chromis atrilobata	non-diadromous	100	100	213	43367.4
[truncated: 7,795 more rows]

## Sheet: headers explained
binomial	binomial nomenclature of the species
type	one of diadromous or non-diadromous
CI_current	Connectivity Indext based on current dams
CI_future	Connectivity Indext based on future dams
no_basins	Number of main hydrologic basins in which the species is found
area_total	total area of the geographical range of the species
